# Supplementary material for: Dissociation between behavior and motor cortical excitability before and during ballistic wrist flexion and extension in young and old adults
Source: PLoS One. 2017 Oct 26;12(10):e0186585. doi: 10.1371/journal.pone.0186585 (PMC5658056; doi:10.1371/journal.pone.0186585)
Supplement: S1 File — (XLSX) [file pone.0186585.s001.xlsx]

## Sheet: Subject characteristics
	Subjects MAP
	Male, young
	Name	Age	Height	Weight	BMI	First	rMT	0.8	1.2	Mmax radial (ECR)	Mmax median (FCR)	Latency	Mov. Dur. Flex	MVC FCR	Mov. Dur. Ext	MVC ECR	SQUASH	Remarks	Threshold	Missed trials
1	MY_1	24	1.78	70	22.0932	Flexion	44	35	53	2,6 mv at 23mamp	4,6 mv at 33 mamp	63 with 23 ms	0.273358	0.367	0.233087	0.408	10			Flex_1: frame 9, 14, 41, 55 and 63. Flex_2: frame 47 and 57 Ext_1: frame 61. Ext_2: frame 61 too early
2	MY_2	24	1.87	75	21.4476	Flexion	60	48	72	5,7 mv at 43 mamp	5,5 mv at 33 mamp	60	0.189955	0.396	0.249535	0.587	8			-
3	MY_3	25	1.85	86	25.1278	Flexion	50	40	60	2,6 mv at 43mamp	3,4mv at 43mamp	60	0.166639	0.425	0.173657	0.359	14			-
4	MY_4	24	1.71	64	21.8871	Flexion	42	34	50	3,3 mv at 23mamp	7,3mv at 8mamp	60	0.201166	0.879	0.216533	0.455	10	During block 1 extension, we started to fix the hand better which resulted in less cocontraction during the movement.		-
5	MY_5	22	1.88	108	30.5568	Extension	68	54	82	2,7 mv 28 mamp	3,3 mv at 28 mamp	60	0.176595	0.204	0.193662	0.214	7			-
6	MY_6	22	1.77	85	27.1314	Extension	51	41	61	4,3 mv at 23 mamp	3,0 mv 28 mamp	60	0.184488	0.333	0.225341	0.336	8			-
7	MY_7	23	1.84	72	21.2665	Extension	44	35	53	2,3 mv at 23 mamp	7,4 mv at 28 mamp	60	0.19459	0.836	0.250161	0.406	10			-
	Average	23.4286	1.81429	80	24.2158		51.2857										9.57143
	Female, young
	Name	Age	Height	Weight	BMI	First	rMT	0.8	1.2	Mmax radial	Mmax median	Latency	Mov. Dur. Flex	MVC FCR	Mov. Dur. Ext	MVC ECR	SQUASH	Remarks	Threshold	Missed trials
1	FY_1	20	1.68	56	19.8413	Extension	45	36	54	3,3 mv at 38 mamp	1,8 mv at 28 mamp	60	0.176679	0.234	0.203388	0.372	14			-
2	FY_2	21	1.63	55	20.7008	Extension	49	39	59	2 mv at 18 mamp	5,1 mv at 13 mamp	60	0.240946	0.779	0.249348	0.297	15	Some trials without reaction		-
3	FY_3	25	1.73	58	19.3792	Extension	40	32	48	7,3 mv at 28 mamp	3 mv 8 mamp	60	0.204288	0.433	0.206079	0.251	14			-
4	FY_4	20	1.76	73	23.5666	Extension	60	48	72	2 mv at 48 mamp	1,9 mv at 13 mamp	60	0.28225	0.286	0.329891	0.233	16			none
5	FY_5	22	1.79	63	19.6623	Flexion	40	32	48	9,9 mv at 38 mamp	3,3 mv at 28 mamp	60	0.254239	0.46	0.326132	0.308	9			Flex_1: Frame 38
6	FY_6	21	1.6	57	22.2656	Flexion	56	45	67	4mv at 43 mamp	3,5 mv at 83 mamp	60	0.259293	0.321	0.252966	0.315	12.5	EMG form the flexor is small during extension		Flex_1: frame 51. Ext_3: frame 53
7	FY_7	22	1.72	68	22.9854	Flexion	53	42	64	1,9 mv at 43 mamp	3,5 mv at 87 mamp	60	0.295129	0.128	0.261729	0.111	7	EMG form the flexor is small during extension		Flex_1: frame 56. Ext_1: frame 45. Ext_2: frame_19
	Average	21.5714	1.70143	61.4286	21.2002		49										12.5
	Average young	22.5	1.75786	70.7143	22.708		50.1429										11.0357
		1.69842	0.0860392	14.6205	3.10531												3.12843
	Male, old
	Name	Age	Height	Weight	BMI	First	rMT	0.8	1.2	Mmax radial	Mmax median	Latency	Mov. Dur. Flex	MVC FCR	Mov. Dur. Ext	MVC ECR	SQUASH	MMSE	Threshold	Remarks	Missed trials
1	MO_1	72	1.79	77	24.0317	Flexion	44	35	53	3,3 mv at 53 mamp	2,9 mv op 28 mamp	60	0.325976	0.339	0.280631	0.294	22.5	27	Flex: -0,0946. Ext: 0,0880	EMG form the flexor is small during extension	Flex_1: frame 23 and 49
2	MO_2	74	1.8	70	21.6049	Flexion	58	46	70	1,9 mv at 43 mamp	6,9 mv at 13 mamp	60	0.357123	0.493	0.379933	0.251	16	30	Flex: -0,2435. Ext: 0,2127	EMG form the flexor is small during extension	Flexion: frame 56, 130. Extension: Ext_1: frame 33. Ext_2: frame 32 and 51
3	MO_3	79	1.65	62	22.7732	Flexion	65	52	78	3,6 mv at 13 mamp	6,7 mv at 33 mamp	60	0.206474	0.51	0.220821	0.415	7	27	Flex: -0,0355. Ext: 0,0412	-	Flexion: frame 2, 3, 7 13. Extension: frame 17, 101, 107
4	MO_4	71	1.84	73	21.5619	Flexion	51	41	61	0,7 mv at 23 mamp	3,4 mv at 38 mamp	60	0.232239	0.553	0.25017	0.266	18	28	Flex: -0,2416. Ext: 0,2323	-	Extension: frame 111, 144
5	MO_5	75	1.72	71	23.9995	Extension	68	54	82	2,4 mv at 38 mamp	3,7 mv at 28 mamp	60	0.178266	0.296	0.27468	0.247	11	29	Flex: -0,0507. Ext: 0,04909	-
6	MO_6	77	1.69	67	23.4586	Extension	61	49	73	2,8 mv at 28 mamp	3,6 mv at 23 mamp	67 with 27 ms	0.311459	0.511	0.280848	0.237	8	29	Flex: -0,2193. Ext: 0,2081	The MEP is broader so more interneurons are activated. This can be seen by the polyfasic shape, the I wave. Or the coil should have been more in 45 degrees, or the cortical orientation of the subject is different.	Extension: frame 69, 78 and 159
7	MO_7	76	1.86	100	28.9051	Extension	63	50	76	2,1 mv at 38 mamp	2,1 mv at 23 mamp	63 with 21 ms	0.238607	0.444	0.28087	0.221	7.5	29	Flex: -0,1964. Ext: 0,1356	Targeted the ECR, but during extension the FCR was sometimes targeted with the TMS. Participant is both left and right handed.	Flexion: frame 89. Extension: frame 23 and 184
	Average	74.8571	1.76429	74.2857	23.7621		58			Median and radial files are mixed!							12.8571
	Female, old
	Name	Age	Height	Weight	BMI	First	rMT	0.8	1.2	Mmax radial	Mmax median	Latency	Mov. Dur. Flex	MVC FCR	Mov. Dur. Ext	MVC ECR	SQUASH	MMSE	Threshold	Remarks	Missed trials
1	FO_1	78	1.64	83	30.8596	Extension	72	58	86	Not able to measure due to high BMI	5,8 mv at 68 mamp	60	0.344427	0.151	0.346968	0.08	10	29	Flex: -0,1692. Ext: 0.1679	MEPs form the flexor were small during extension. Not able to move as quickly as possible and stop at the target, even after repeated instructions.	FlexionALL: frame 21, 69, 156, 194. ExtensionALL: Extension: frame 38, 72, 88, 89, 90, 91, 95, 101, 113, 119, 120, 160, 171, 172, 184, 202. Flexion: frame 21, 40, 59. Flex_2: frame 1, 47. Flex_3: frame 11, 20, 29, 58?
2	FO_2	69	1.85	70	20.4529	Extension	60	48	72	3 mv at 28 mamp	1,4 mv at 18 mamp	60	0.325432	0.123	0.299901	0.124	7	29	Flex: -0,0955. Ext: 0,0752	-	FlexionALL: frame 3, 189, 204. ExtensionALL: frame . Ext_1: frame 3 and 4?
3	FO_3	70	1.68	70	24.8016	Extension	38	30	46	0,7 mv at 18 mamp	1 mv at 33 mamp	60	0.309327	0.107	0.270534	0.07	21	28	Flex: -0.2145 Ext: 0.2044	-	Extension: frame 1, 6, 37, 48, 68, 72, 86, 88, 90, 110, 123, 131, 166, 184, 198. Flexion: frame 13, 15, 31, 59, 64, 65, 90, 91, 120, 128, 161, 172, 179.
4	FO_4	71	1.7	104	35.9862	Extension	63	50	76	1,1 mv at 58 mamp	2 mv at 68 mamp	60	0.185889	0.19	0.258351	0.133	4	30	Flex: -0.1769 Ext: 0.1764	-	Extension: fram 69
5	FO_5	71	1.6	70	27.3437	Flexion	46	37	55	2,4 mv at 48 mamp	2,0 mv 33 mamp	60	0.268074	0.161	0.258546	0.09	20	30	Flex: -0.1266 Ext: 0.1254	-	Flexion: frame 14, 15, 67, 161. Extension: 1, 69, 137, 185.
6	FO_6	69	1.72	81	27.3797	Flexion	70	56	84	1,5 mv at 73 mamp	2,2 mv at 93 mamp	60	0.277643	0.297	0.265239	0.196	17.5	30	Flex: -0.1743 Ext: 0.1681	-	Flexion: frame 28?, 59, 82, 86, 111, 142, 182, 196. Extension: frame 78
7	FO_7	69	1.68	69	24.4473	Flexion	55	44	66	0,79 mv at 33 mamp	1,9 mv at 23 mamp	60	0.244585	0.1	0.255761	0.23	19	30	Flex: -0,1795 Ext: 01692	EMG form the flexor is sometimes a bit small during extension. Mmax median in a different configuration but the values are correct	-
	Average	71	1.69571	78.1429	27.3244												14.0714	28.9286
	Average old	72.9286	1.73	76.2143	25.5433												13.4643	1.07161
		3.5184	0.083666	12.2108	4.21486												6.27407

## Sheet: Behaviora data Flexion
									Is the RMS ECR / antag MVC		0.0137111	volt is 1 degree
		Range of motion (volt)	Movement duration (s)	Movement peak velocity (volt/s)	Reaction time	Onset agonist after tone	Onset of antagonist after agonist	electromechanical delay	Antagonist coactivity, %MVC	Antagonist coactivity, ANT/AG%	Movement velocity (deg/s)	EMG agonist during MVC	EMG antangonist during MVC	ROM (from volt to degrees)
	FO_1	0.420297	0.344427	1.31943	0.2121	0.199819	0.00178792	0.012281	56.3776	120.43	96.2306	0.151	0.08	30.6538
	FO_2	0.297203	0.325432	0.944802	0.217376	0.1962	0.0799031	0.0211755	23.6176	57.9456	68.9078	0.123	0.124	21.6761
	FO_3	0.333775	0.309327	1.26833	0.184015	0.15166	0.059464	0.032355	41.4998	83.781	92.5041	0.107	0.07	24.3434
	FO_4	0.410327	0.185889	1.64499	0.23008	0.215197	0.0579244	0.0148828	29.5322	125.229	119.975	0.19	0.133	29.9266
	FO_5	0.351632	0.268074	1.22986	0.228577	0.19835	0.121722	0.0302263	26.5427	47.6268	89.6983	0.161	0.09	25.6458
	FO_6	0.366388	0.277643	1.49715	0.17723	0.144144	0.129052	0.0330862	15.5954	37.9279	109.193	0.297	0.196	26.722
	FO_7	0.395541	0.244585	1.51524	0.277938	0.258618	0.0407818	0.0193195	55.0885	171.726	110.512	0.1	0.23	28.8482
	Average FO	0.36788	0.285132	1.34569	0.208229	0.184228	0.0749757	0.0240011	35.4648	92.0951	98.1457	0.161286	0.131857	26.8308
		Range of motion	Movement duration	Movement peak velocity	Reaction time	Onset agonist after tone	Onset of antagonist after agonist	electromechanical delay	Antagonist coactivity, %MVC	Antagonist coactivity, ANT/AG%	Movement velocity (deg/s)	EMG agonist during MVC	EMG antangonist during MVC	ROM (from volt to degrees)
	MO_1	0.330435	0.325976	1.45434	0.21356	0.1978	0.11815	0.0157605	18.4084	50.2509	106.07	0.339	0.294	24.0998
	MO_2	0.336102	0.357123	1.45163	0.269237	0.247977	0.0950715	0.0212597	16.9662	64.3203	105.873	0.493	0.251	24.5131
	MO_3	0.37088	0.206474	1.20955	0.24811	0.238451	0.0250161	0.00965876	54.772	87.1308	88.2171	0.51	0.415	27.0496
	MO_4	0.345806	0.296524	1.50613	0.243636	0.228076	0.0794124	0.0155597	15.3784	67.234	109.848	0.553	0.266	25.2209
	MO_5	0.387439	0.178266	1.64276	0.195094	0.186207	0.039424	0.00888708	31.859	72.1857	119.812	0.296	0.247	28.2573
	MO_6	0.517358	0.311459	1.72401	0.218936	0.183703	0.115759	0.0352332	37.6229	229.758	125.738	0.511	0.237	37.7328
	MO_7	0.350469	0.238607	1.69937	0.200949	0.185228	0.0485739	0.0157211	31.9446	90.7543	123.941	0.444	0.221	25.5609
	Average MO	0.376927	0.279304	1.49807	0.231429	0.213702	0.0788054	0.0177265	29.5645	94.5192	111.357	0.449429	0.275857	27.4906
	SD OLD	0.0536299	0.0581429	0.220315	0.0296486	0.033187	0.0397081	0.00891874	14.7449	53.2645	16.0683	0.169606	0.0962408	3.91142
Average old				142.188					32.5146		104.751
		Range of motion	Movement duration	Movement peak velocity	Reaction time	Onset agonist after tone	Onset of antagonist after agonist	electromechanical delay	Antagonist coactivity, %MVC	Antagonist coactivity, ANT/AG%	Movement velocity (deg/s)	EMG agonist during MVC	EMG antangonist during MVC	ROM (from volt to degrees)
	FY_1	0.436359	0.176679	2.20176	0.224301	0.206321	0.0835106	0.0179804	13.0193	39.6492	160.582	0.234	0.372	31.8252
	FY_2	0.341797	0.240946	0.879789	0.173393	0.150203	0.0653182	0.0231908	19.5433	27.9923	64.1661	0.779	0.297	24.9285
	FY_3	0.316149	0.204288	1.26198	0.184747	0.165902	0.051169	0.0188449	45.0762	97.1726	92.0404	0.433	0.251	23.0579
	FY_4	0.274738	0.28225	1.00997	0.206309	0.18106	0.0996528	0.0252486	21.0173	201.78	73.661	0.286	0.233	20.0376
	FY_5	0.292194	0.254239	1.14494	0.215493	0.188549	0.0671874	0.0269448	29.65	87.0755	83.5046	0.46	0.308	21.3107
	FY_6	0.287524	0.259293	1.06799	0.20928	0.186943	0.0430266	0.0223364	54.566	230.584	77.8922	0.321	0.315	20.9702
	FY_7	0.322601	0.295129	1.10834	0.212126	0.194071	0.0852466	0.0180552	20.9674	58.4695	80.8349	0.128	0.111	23.5285
	Average FY	0.32448	0.244689	1.23925	0.203664	0.181864	0.0707302	0.0218001	29.1199	106.103	90.383	0.377286	0.269571	23.6655
											0.0137111	volt is 1 graden
		Range of motion	Movement duration	Movement peak velocity	Reaction time	Onset agonist after tone	Onset of antagonist after agonist	electromechanical delay	Antagonist coactivity, %MVC	Antagonist coactivity, ANT/AG%	Movement velocity (deg/s)	EMG agonist during MVC	EMG antangonist during MVC	ROM (from volt to degrees)
	MY_1	0.3125	0.273358	1.19744	0.160903	0.147083	0.0918965	0.0138202	5.13247	24.0722	87.3332	0.367	0.408	22.7917
	MY_2	0.4125	0.189955	2.2026	0.160479	0.154317	0.0869118	0.00616196	9.46962	39.4816	160.644	0.396	0.587	30.0851
	MY_3	0.391406	0.166639	2.21074	0.1906	0.182431	0.0501488	0.0081688	26.9276	69.4776	161.237	0.425	0.359	28.5466
	MY_4	0.303783	0.201166	2.19853	0.163197	0.161095	0.00748417	0.00210222	61.4737	78.7225	160.347	0.879	0.455	22.156
	MY_5	0.370852	0.176595	2.24025	0.170542	0.166053	0.0377719	0.00448821	30.4838	117.646	163.389	0.204	0.214	27.0476
	MY_6	0.375116	0.184488	1.26057	0.176413	0.165996	0.0624891	0.0104174	18.6955	57.6662	91.9381	0.333	0.336	27.3585
	MY_7	0.334985	0.19459	1.58347	0.182984	0.173645	0.048191	0.00933836	21.2921	78.1379	115.488	0.836	0.406	24.4317
	Average MY	0.357306	0.198113	1.84194	0.17216	0.164374	0.0549847	0.00778531	24.7821	66.4577	134.339	0.491429	0.395	26.0596
	SD YOUNG	0.0493214	0.0443008	0.541187	0.0219184	0.017485	0.0253142	0.00811975	16.4188	61.3294	39.4707	0.234808	0.116013	3.59719
Average young				154.06							112.361

## Sheet: Behavioral data Extension
											0.0137111	volt is 1 degree
		Range of motion	Movement duration	Movement peak velocity	Reaction time	Onset agonist after tone	Onset of antagonist after agonist	electromechanical delay	Antagonist coactivity, %MVC	Antagonist coactivity, ANT/AG%	Movement velocity (deg/s)	EMG agonist during MVC	EMG antangonist during MVC	ROM (from volt to degrees)
	FO_1	0.377821	0.346968	2.31484	0.193341	0.193825	0.0537052	-0.000483304	4.00143	12.041	168.83	0.08	0.151	27.5558
	FO_2	0.296876	0.299901	2.11763	0.21613	0.207858	0.0814214	0.00827165	11.0609	12.7494	154.446	0.124	0.123	21.6522
	FO_3	0.406763	0.270534	2.17793	0.169769	0.154119	0.134543	0.0156496	13.5271	28.8677	158.844	0.07	0.107	29.6667
	FO_4	0.43745	0.258351	3.03261	0.278273	0.258078	0.140731	0.020195	2.737	15.5654	221.179	0.133	0.19	31.9048
	FO_5	0.346954	0.258546	2.41196	0.198501	0.184157	0.107728	0.0143437	10.3333	24.0985	175.912	0.09	0.161	25.3046
	FO_6	0.410004	0.265239	2.70107	0.179923	0.154955	0.127747	0.0249681	4.21709	10.2096	196.999	0.196	0.297	29.903
	FO_7	0.373847	0.255761	2.71306	0.242513	0.227112	0.0610988	0.015401	17.3563	15.8893	197.873	0.23	0.1	27.266
	Average FO	0.378531	0.279329	2.49559	0.211207	0.197158	0.100996	0.0140494	9.03331	17.0601	182.012	0.131857	0.161286	27.6076
		Range of motion	Movement duration	Movement peak velocity	Reaction time	Onset agonist after tone	Onset of antagonist after agonist	electromechanical delay	Antagonist coactivity, %MVC	Antagonist coactivity, ANT/AG%	Movement velocity (deg/s)	EMG agonist during MVC	EMG antangonist during MVC	ROM (from volt to degrees)
	MO_1	0.301343	0.280631	2.01584	0.223705	0.194763	0.158745	0.0289424	1.98156	4.21629	147.023	0.294	0.339	21.978
	MO_2	0.373651	0.379933	1.80951	0.214367	0.169141	0.216248	0.0452258	0.966122	5.23831	131.974	0.251	0.493	27.2517
	MO_3	0.403613	0.220821	3.05967	0.247538	0.226063	0.078112	0.0214744	9.86324	20.6358	223.152	0.415	0.51	29.437
	MO_4	0.359536	0.293795	2.56186	0.228537	0.196656	0.151035	0.0318809	1.43039	10.0301	186.845	0.266	0.553	26.2222
	MO_5	0.389589	0.27468	2.31477	0.187536	0.16441	0.106105	0.0231259	12.6346	23.866	168.825	0.247	0.296	28.4141
	MO_6	0.383832	0.280848	2.56264	0.182649	0.15896	0.10583	0.0236894	7.74336	25.4928	186.902	0.237	0.511	27.9942
	MO_7	0.386383	0.28087	3.47551	0.188294	0.165279	0.105813	0.0230151	8.68988	24.4666	253.482	0.221	0.444	28.1803
	Average MO	0.371135	0.287368	2.54283	0.210375	0.182182	0.131698	0.0281934	6.18702	16.278	185.458	0.275857	0.449429	27.0682
	SD OLD	0.0391627	0.0394745	0.453567	0.0308388	0.0315324	0.0430523	0.010843	5.13752	7.94372	33.0803	0.0962408	0.169606	2.85628
		Range of motion	Movement duration	Movement peak velocity	Reaction time	Onset agonist after tone	Onset of antagonist after agonist	electromechanical delay	Antagonist coactivity, %MVC	Antagonist coactivity, ANT/AG%	Movement velocity (deg/s)	EMG agonist during MVC	EMG antangonist during MVC	ROM (from volt to degrees)
	FY_1	0.359414	0.203388	2.31447	0.270601	0.258778	0.0843905	0.0118232	13.6651	26.8141	168.802	0.372	0.234	26.2134
	FY_2	0.415784	0.249348	2.70183	0.179347	0.144785	0.0875819	0.0345621	10.6038	53.3058	197.054	0.297	0.779	30.3246
	FY_3	0.363093	0.206079	3.06067	0.170457	0.151708	0.0891802	0.0187485	9.22845	19.5772	223.225	0.251	0.433	26.4816
	FY_4	0.313157	0.329891	1.90925	0.206142	0.170072	0.0782717	0.0360696	3.86509	31.1064	139.249	0.233	0.286	22.8396
	FY_5	0.287866	0.326132	1.68687	0.206174	0.163596	0.108559	0.0425783	3.3277	11.9871	123.029	0.308	0.46	20.9951
	FY_6	0.293732	0.252966	2.19105	0.206291	0.171603	0.139277	0.0346879	3.14347	6.39145	159.801	0.315	0.321	21.4229
	FY_7	0.31826	0.261729	2.34809	0.20765	0.186217	0.13088	0.0214338	6.4401	8.98029	171.255	0.111	0.128	23.2118
	Average FY	0.335901	0.261362	2.31603	0.206666	0.178108	0.102592	0.0285576	7.18195	22.5946	168.916	0.269571	0.377286	24.4984
		Range of motion	Movement duration	Movement peak velocity	Reaction time	Onset agonist after tone	Onset of antagonist after agonist	electromechanical delay	Antagonist coactivity, %MVC	Antagonist coactivity, ANT/AG%	Movement velocity (deg/s)	EMG agonist during MVC	EMG antangonist during MVC	ROM (from volt to degrees)
	MY_1	0.342242	0.233087	2.6545	0.170964	0.158588	0.112717	0.0123765	3.15889	7.4982	193.602	0.408	0.367	24.961
	MY_2	0.329712	0.249535	2.23908	0.180223	0.157777	0.146517	0.0224453	10.6967	37.1899	163.304	0.587	0.396	24.0471
	MY_3	0.432318	0.173657	2.3402	0.185266	0.164817	0.0943791	0.020449	4.47754	9.82059	170.679	0.359	0.425	31.5305
	MY_4	0.302142	0.216533	2.23153	0.158929	0.153857	0.0599671	0.0050724	16.3314	40.1428	162.753	0.455	0.879	22.0363
	MY_5	0.342534	0.193662	2.28945	0.166145	0.156173	0.075852	0.00997238	9.07339	17.6676	166.977	0.214	0.204	24.9823
	MY_6	0.328375	0.225341	3.09626	0.165812	0.147997	0.112898	0.0178149	8.11214	21.8938	225.821	0.336	0.333	23.9496
	MY_7	0.4018	0.250161	3.1313	0.173496	0.163766	0.095946	0.00972996	1.40294	7.58214	228.377	0.406	0.836	29.3047
	Average MY	0.354161	0.220282	2.5689	0.171548	0.157568	0.0997538	0.0139801	7.60757	20.2564	187.359	0.395	0.491429	25.8302
	SD YOUNG	0.0450457	0.0449483	0.434989	0.0290254	0.0282493	0.0252115	0.0115748	4.44985	14.5338	31.7253	0.116013	0.234808	3.28534

## Sheet: FCR during Flexion 
													FCR DURING FLEXION MOVEMENT
MEP	group	-270	-260	-250	-240	-230	-220	-210	-200	-190	-180	-170	-160	-150	-140	-130	-120	-110	-100	-90	-80	-70	-60	-50	-40	-30	-20	-10	0	10	20	30	40	50	60	70	80	90	100	110	120	130	140	150	160	170	180	190	200
FY_1	1							0.0109885	0.0131226		0.0100178	0.0187705		0.00881878		0.0107902	0.00961815	0.0174971	0.0119596	0.0119533	0.0229143	0.0457726	0.185491	0.318331	0.44501	0.946118	0.659703	0.580615	0.502066	0.461693	0.137405	0.416034	0.27247	0.335626	0.223475	0.286681	0.17313	0.227633	0.140673	0.248495	0.141054	0.261403	0.185408	0.256092	0.183794	0.344354	0.334685	0.537951	0.345991
FY_2	1														0.00854492		0.00762939					0.237003	0.253041	0.395306	0.590467	1.32538	1.1203	1.54298	0.970993	1.05562	0.888441	0.179957	0.340793	0.79256	0.517841	0.473476	1.08053	0.498506	0.412951	0.517252	0.255478	0.282346	0.305942	0.415427	0.358615	0.444565	0.797815	0.430729	0.456367
FY_3	1																0.00549675		0.0225321		0.0337242	0.0692844	0.152129	0.173884	0.289461	0.568534	0.740758	1.10541	1.02209	0.856113	0.644226	0.607508	0.459042	0.599277	0.35288	0.181276	0.151942	0.176521	0.302658	0.227377	0.443379	0.358736	0.63	0.498386	0.353649	0.526427	0.437215	0.566465	0.415955
FY_4	1														0.00701878	0.0059515	0.00793635		0.0123001	0.00913074	0.0208136	0.0359741	0.0436095	0.0727854	0.116807	0.0932314	0.128716	0.198027	0.124971	0.151154	0.12231	0.0932321	0.103963	0.175695	0.166724	0.122125	0.153388	0.131175	0.105896	0.107048	0.125528	0.119236	0.121848	0.145262	0.0736631	0.110015	0.113507	0.10915	0.157712
FY_5	1							0.0378418		0.0596619			0.0596619		0.0103718	0.0139624	0.0425226	0.0616446	0.0382815	0.0709915	0.111277	0.171199	0.325562	0.34117	0.378266	0.465438	0.500219	0.369075	0.343711	0.333586	0.318257	0.237154	0.309492	0.17325	0.283554	0.100936	0.227038	0.146315	0.227662	0.342146	0.221469	0.502775	0.487647	0.456567	0.501525	0.909293	0.604217	0.492606	0.455133
FY_6	1							0.00747763		0.0117493		0.0230408		0.0137328	0.0101219	0.0187738	0.0133155	0.012574	0.010755	0.0440365	0.0328532	0.024567	0.127904	0.280842	0.277485	0.437405	0.44378	0.453759	0.319632	0.302482	0.422092	0.285971	0.323104	0.423643	0.399304	0.324959	0.314664	0.340752	0.22726	0.230983	0.319857	0.219123	0.40454	0.129777	0.208763	0.195887	0.236858	0.243533	0.313951
FY_7	1											0.0112938		0.0169383	0.0132751		0.0120545	0.0112533	0.0157166	0.0129706	0.0124625	0.0239549	0.12114	0.226058	0.200284	0.221275	0.31841	0.176512	0.254769	0.18912	0.0774639	0.0699741	0.0652061	0.0517886	0.0547408	0.0324418	0.0308249	0.0559148	0.089266	0.039826	0.0541214	0.0328854	0.0754448	0.0812045	0.0743634	0.0482702	0.0898443	0.0380252	0.0524308
MY_1	1																			0.0152585	0.00824005	0.0289191	0.0332082	0.0968945	0.311864	0.4058	0.517296	0.657219	0.786101	0.451196	0.107668	0.158462	0.0568687	0.0397331	0.0492615	0.268904	0.0783175	0.140817	0.0686586	0.201028	0.0988198	0.220877	0.0278762	0.440447	0.0506906	0.0803388	0.0939651	0.34409	0.28557
MY_2	1																					0.0276185	0.0447083	0.127723	0.243383	0.61617	1.09456	2.07505	2.81409	2.70217	2.60044	2.11474	2.26008	2.68111	1.81778	2.25637	1.54481	1.45022	2.4807	0.309144	0.713342	1.09839	1.21662	0.784108	0.704957	0.808636	0.68857	1.54955	0.858349
MY_3	1																			0.00528052	0.00676278	0.00884316	0.0259179	0.116818	0.365804	0.411165	0.409575	0.494894	0.262018	0.285725	0.10105	0.101369	0.0780233	0.115479	0.0786521	0.166168	0.167195	0.178765	0.188904	0.131334	0.178019	0.14743	0.14503	0.195069	0.204731	0.198599	0.202396	0.230925	0.224406
MY_4	1																		0.0227453	0.0208991	0.0102234	0.0465874	0.120799	0.216795	0.493294	1.01918	1.32	1.7157	2.09092	2.83913	1.72697	1.61424	1.55568	1.62262	2.53644	1.62423	0.82936	2.22699	1.03852	1.33463	1.63261	1.83082	1.84939	1.55827	1.94653	1.31768	1.19497	0.79041	2.31369
MY_5	1																	0.0103772	0.0302145	0.0119034	0.010834	0.030721	0.119731	0.108643	0.184998	0.335038	0.574976	0.680017	0.56625	0.32061	0.359889	0.119478	0.140687	0.154772	0.302521	0.258529	0.212021	0.614014	0.402853	0.331078	0.428675	0.329237	0.30243	0.291986	0.166856	0.259705	0.213735	0.22911	0.445331
MY_6	1																	0.0173945	0.0206728	0.108339	0.0342174	0.0510133	0.325017	0.364804	0.383232	0.757544	0.958124	1.25216	0.981796	0.723619	0.545079	0.47472	0.257147	0.248741	0.141682	0.23972	0.324555	0.290883	0.243377	0.249836	0.29644	0.441257	0.617983	0.424516	0.371373	0.540114	0.361824	0.535117	0.467986
MY_7	1																0.0100818	0.00794666	0.0195292		0.0283768	0.0186564	0.0834425	0.454815	0.976156	1.58332	1.5079	1.68568	0.273801	0.341716	0.0541685	0.0610182	0.0561509	0.0421169	0.131665	0.110824	0.411075	0.169111	0.0783417	0.195677	0.225453	0.297439	0.61161	0.42084	0.25655	0.261448	0.20547	0.0966769	0.125962
FO_1	2														0.0207533	0.0191483	0.0102219	0.0128192	0.0150562	0.0148431	0.0187974	0.0453338	0.109661	0.403737	0.387835	0.787099	0.807479	0.963879	0.925875	0.438069	0.0414273	0.187105	0.238544	0.09512	0.214359	0.312119	0.0870896	0.145339	0.160738	0.279841	0.0514611	0.0567129	0.044403	0.147987	0.0308205	0.209379	0.0750137	0.0833449	0.177307
FO_2	2													0.0125632	0.0276184	0.0264497	0.0337211	0.0220738	0.018463	0.0321349	0.0629004	0.0406196	0.0556067	0.167354	0.221559	0.275955	0.286409	0.217468	0.255433	0.144901	0.130293	0.143305	0.0743789	0.0839838	0.0732765	0.116144	0.0481646	0.165102	0.199404	0.217423	0.226415	0.146532	0.193697	0.185548	0.308133	0.224888	0.164924	0.095571	0.118902
FO_3	2																		0.139165	0.089114	0.111009	0.110397	0.145499	0.235689	0.231575	0.359375	0.399392	0.468356	0.245664	0.253994	0.187505	0.135388	0.269292	0.138448	0.152255	0.197218	0.28235	0.105668	0.166069	0.12085	0.150835	0.144532	0.0856013	0.14066	0.130832	0.155509	0.123256	0.0911258	0.147706
FO_4	2							0.0102269	0.0121551				0.0160835	0.0124357	0.00906911	0.00948784	0.0135363	0.0108296	0.0161592	0.0160225	0.0290186	0.0321871	0.0386816	0.0546959	0.0746831	0.0777141	0.116315	0.121657	0.106407	0.119669	0.0942147	0.0823638	0.061508	0.0439453	0.0524631	0.0417775	0.035436	0.047913	0.0671783	0.0424961	0.05274	0.0542355	0.0423515	0.0416202	0.0783854	0.0547741	0.0866212	0.0521541	0.0315882
FO_5	2								0.0128174	0.00976518	0.00579833			0.0112912		0.0195305	0.01541	0.011826	0.00854634	0.0198387	0.0275431	0.035426	0.0656325	0.128898	0.148041	0.179177	0.21835	0.196379	0.22	0.186457	0.0940454	0.0508386	0.0318645	0.0207507	0.0531888	0.0577651	0.0381788	0.0252367	0.0523562	0.0574048	0.0591236	0.0438951	0.10956	0.160219	0.154307	0.0955474	0.0355523	0.100161	0.123953
FO_6	2	0.0499016	0.0338754							0.0505043		0.0355583							0.111441	0.0346423		0.158615	0.200885	0.309144	0.349199	0.36468	0.453695	0.364131	0.276748	0.249478	0.175816	0.266186	0.173221	0.208664	0.171596	0.116701	0.124488	0.125225	0.0766019	0.123029	0.199758	0.199993	0.192108	0.286942	0.176419	0.19705	0.11841	0.158802	0.276919
FO_7	2			0.0167855	0.0134265	0.00986769	0.00915392	0.0315921		0.0179065	0.0128194	0.00977185	0.0170892	0.0167062	0.0179297	0.0238039	0.0241403	0.0147241	0.0210861	0.0378654	0.0391973	0.104778	0.123018	0.138348	0.283071	0.386383	0.501453	0.354078	0.369994	0.295602	0.337828	0.287806	0.273971	0.332048	0.270051	0.368125	0.240098	0.167757	0.339672	0.323053	0.246031	0.271453	0.353448	0.35224	0.414012	0.383899	0.264977	0.271298	0.373178
MO_1	2													0.00831915		0.040744	0.014956	0.0192263	0.0115013	0.0123891	0.056957	0.0801811	0.089032	0.212513	0.385157	0.756764	0.743534	1.02201	0.843674	0.371213	0.649016	0.226651	0.0303664	0.16019	0.0613395	0.138223	0.237984	0.178206	0.234867	0.165916	0.179573	0.0893678	0.108692	0.0940393	0.132548	0.18028	0.0948112	0.169273	0.0635291
MO_2	2		0.0511182		0.0300553	0.0163227					0.0166351	0.021672		0.030288	0.0190717	0.0655009	0.0402526	0.092733	0.129598	0.0851873	0.118028	0.222443	0.286292	0.231904	0.49951	0.371296	0.584037	0.506964	0.321346	0.641831	0.597941	0.186536	0.373277	0.570124	0.43773	0.75547	0.541776	0.566549	0.274927	0.221532	0.479053	0.187098	0.165738	0.180935		0.12669	0.102903	0.176086	0.22447
MO_3	2							0.0762179	0.012207		0.0314331	0.0760904	0.0267029	0.140076	0.0299835	0.0733948	0.0398254	0.0337473	0.0887298	0.0317993	0.0726014	0.0587464	0.090851	0.572663		1.00903	1.45627	1.9173	1.98285	1.68031	1.37152	0.137634	0.960214	0.315923	0.197205	0.579245	0.529404	0.466065	0.908763	1.21261	1.31431	0.865632	0.550804	1.19853	1.11206	1.15103	1.50155	1.24092	1.00509
MO_4	2						0.0560073		0.0117493		0.0108337	0.0109862		0.119778		0.0978046	0.0794256	0.200511	0.24441	0.315874	0.133566	0.364031	0.362093	0.729217	0.614877	0.792059	0.813311	0.502046	0.566907	0.410281	0.117996	0.330538	0.291091	0.147841	0.326146	0.170556	0.179247	0.275765	0.346469	0.322758	0.235955	0.347479	0.297337	0.610689	0.177612	0.392074	0.327701	0.531424	0.227214
MO_5	2																		0.0263975	0.0415412	0.0321375	0.0805434	0.086142	0.072489	0.239923	0.255195	0.551183	0.523802	0.77334	0.588762	0.716202	0.481681	0.576954	0.416872	0.351543	0.344976	0.475395	0.421204	0.38974	0.487631	0.646667	0.465907	0.555562	0.584961	0.533247	0.528028	0.346343	0.592753	0.563267
MO_6	2												0.136111	0.053153	0.0349426	0.0253296	0.0618778	0.0237519	0.0316806		0.0224827	0.0937101	0.227334	0.190887	0.252783	0.417305	0.227278	0.232067	0.227023	0.226268	0.175652	0.170611	0.172251	0.176419	0.157123	0.181122	0.0717167	0.141571	0.141052	0.147344	0.268246	0.0864944	0.115418	0.0847736	0.0950839	0.15683	0.110412	0.0964373	0.0907162
MO_7	2																	0.0254822	0.0250232	0.01633	0.0232986	0.0849298	0.0555169	0.229796	0.3395	0.709864	0.935807	0.894839	1.05169	0.489172	0.260367	0.0565741	0.0532252	0.0365316	0.0740064	0.119832	0.28984	0.239372	0.251344	0.277582	0.314408	0.32573	0.462587	0.275205	0.431587	0.402595	0.239755	0.415535	0.441961
Young		#DIV/0!	#DIV/0!	#DIV/0!	#DIV/0!	#DIV/0!	#DIV/0!	0.0187693	0.0131226	0.0357056	0.0100178	0.0177017	0.0596619	0.0131633	0.00986649	0.0123695	0.0135819	0.0198125	0.0204707	0.0310763	0.0277249	0.0585796	0.140122	0.235348	0.375465	0.656114	0.735308	0.92765	0.808086	0.78671	0.578962	0.466704	0.448479	0.532601	0.504037	0.460474	0.40706	0.47483	0.429122	0.318989	0.366732	0.438711	0.498698	0.435568	0.389719	0.431809	0.398219	0.442453	0.494203
Old		0.0499016	0.0424968	0.0167855	0.0217409	0.0130952	0.0325806	0.0393456	0.0122322	0.0260586	0.0155039	0.0308158	0.0489966	0.0449567	0.0227669	0.0401194	0.0333367	0.0425204	0.0633755	0.0575063	0.0575029	0.107996	0.138303	0.262667	0.309824	0.481564	0.578179	0.591784	0.583354	0.435429	0.353559	0.195944	0.255726	0.196204	0.185163	0.249948	0.227226	0.219355	0.257799	0.285677	0.316041	0.234647	0.234093	0.31031	0.290388	0.304184	0.256588	0.291063	0.276129
SD Young		#DIV/0!	#DIV/0!	#DIV/0!	#DIV/0!	#DIV/0!	#DIV/0!	0.0166103	#DIV/0!	0.0338793	#DIV/0!	0.00594599	#DIV/0!	0.00408961	0.00233426	0.0053925	0.0119559	0.0187821	0.00868403	0.0338176	0.0282848	0.0647757	0.100357	0.124702	0.214529	0.425979	0.405044	0.626529	0.771389	0.879154	0.735212	0.622243	0.64611	0.749125	0.735471	0.648567	0.438836	0.616285	0.640131	0.314359	0.402597	0.473835	0.498824	0.37222	0.482716	0.364388	0.320145	0.383927	0.559538
SD Old		#DIV/0!	0.0121925	#DIV/0!	0.0117583	0.00456438	0.0331303	0.0336718	0.000440542	0.0215584	0.00972412	0.0273494	0.0582732	0.0503847	0.00868525	0.0289698	0.0228498	0.0572397	0.0700361	0.0814853	0.039949	0.0900423	0.0965678	0.189758	0.143604	0.277049	0.355107	0.477387	0.505022	0.39227	0.367097	0.117048	0.254447	0.159588	0.12305	0.20569	0.179817	0.16015	0.215342	0.292205	0.330366	0.22136	0.180232	0.308585	0.290792	0.27931	0.371126	0.324059	0.258596
iEMG	group	-270	-260	-250	-240	-230	-220	-210	-200	-190	-180	-170	-160	-150	-140	-130	-120	-110	-100	-90	-80	-70	-60	-50	-40	-30	-20	-10	0	10	20	30	40	50	60	70	80	90	100	110	120	130	140	150	160	170	180	190	200
FY_1	1							2.7401e-05	1.16348e-05		1.55896e-05	3.74609e-05		1.98134e-05		1.75086e-05	2.09177e-05	2.28565e-05	2.20202e-05	1.76551e-05	1.88309e-05	1.86693e-05	2.21182e-05	2.47913e-05	1.79054e-05	1.91464e-05	1.95575e-05	5.36367e-05	0.000151811	0.000499062	0.000726338	0.00105245	0.000971034	0.00100604	0.000862684	0.000847628	0.000694982	0.000685535	0.000607595	0.000380695	0.00067477	0.000475966	0.000317812	0.000283974	0.0001531	0.000334358	0.000346301	0.000330344	0.000326033
FY_2	1														1.94931e-05		1.31989e-05					1.21962e-05	1.5704e-05	0.000115853	1.58782e-05	1.1862e-05	1.48937e-05	0.00017274	0.000436192	0.000884422	0.000926024	0.00185309	0.00163983	0.00260219	0.00122211	0.00152586	0.00184608	0.000898538	0.000920342	0.0011369	0.000885409	0.00114072	0.00158349	0.000325831	0.000620392	0.000389132	0.000523827	0.000456837	0.000740005
FY_3	1																1.48538e-05		3.11534e-05		3.03466e-05	2.83618e-05	1.69343e-05	7.27858e-05	3.90271e-05	3.1396e-05	6.00803e-05	6.04801e-05	4.15904e-05	0.000223297	0.000388088	0.000689786	0.00106014	0.000824795	0.00083114	0.00104275	0.000482518	0.000955785	0.00059243	0.00043483	0.000350213	0.000249502	0.000189225	0.000148131	0.000375661	0.000519939	0.000443057	0.000558871	0.000322342
FY_4	1														1.11609e-05	1.0717e-05	1.14317e-05		1.10613e-05	1.12757e-05	1.0149e-05	9.57886e-06	1.00217e-05	1.04419e-05	9.99486e-06	9.13851e-06	1.58496e-05	2.47489e-05	1.92346e-05	7.03923e-05	0.000101892	0.000208097	0.000170615	0.000251599	0.000105162	0.000224717	0.000130911	0.000206682	0.000146733	0.00019707	0.000146482	0.000159367	0.000148372	0.000112708	6.7266e-05	0.000136054	0.000103053	0.000143339	9.85527e-05
FY_5	1							1.99127e-05		4.52042e-05			4.52042e-05		1.39978e-05	1.24143e-05	3.52139e-05	4.96792e-05	2.88419e-05	3.1882e-05	4.1443e-05	3.27285e-05	3.07926e-05	4.90776e-05	5.99644e-05	0.000111684	0.000124403	0.000271324	0.000458184	0.000610204	0.000998584	0.000537512	0.0013316	0.000731874	0.000584441	0.000757959	0.000674151	0.000684427	0.000397655	0.000395117	0.000480724	8.83681e-05	0.000225579	0.000197319	0.000240798	0.000612865	0.000351073	0.0011359	0.000345902
FY_6	1							1.79694e-05		1.15204e-05		1.89972e-05		1.65894e-05	1.33166e-05	1.21112e-05	1.35025e-05	1.52997e-05	1.36633e-05	1.49559e-05	1.54069e-05	1.32525e-05	1.59902e-05	1.82215e-05	1.58542e-05	2.00469e-05	4.18732e-05	5.6313e-05	0.000210145	0.000375848	0.000566465	0.000458059	0.000444453	0.000652419	0.000631767	0.000478026	0.000482365	0.000584719	0.000183974	0.000531986	0.000410288	0.000399736	0.000439806	0.000147982	0.000235739	0.000467224	0.000277683	0.000191534	0.000528353
FY_7	1											1.5786e-05		1.70042e-05	1.59254e-05		2.04727e-05	1.58259e-05	2.1801e-05	1.68101e-05	1.73215e-05	2.10422e-05	1.61944e-05	1.63095e-05	1.98772e-05	1.83026e-05	2.21816e-05	4.69475e-05	7.64287e-05	0.000221954	0.000196852	0.000250445	0.000405752	0.000398684	0.000181605	0.000316254	0.000207428	6.04958e-05	0.000109419	4.54115e-05	9.19797e-05	6.54046e-05	5.92733e-05	5.63928e-05	0.000105376	5.53836e-05	7.68822e-05	0.000110819	0.000118811
MY_1	1																			1.52642e-05	1.36663e-05	1.58232e-05	1.70568e-05	2.11399e-05	1.4354e-05	1.49764e-05	1.06661e-05	1.61923e-05	4.8982e-05	7.39395e-05	0.000166424	0.000354229	0.000799622	0.000722448	0.000518768	0.000709737	0.000470233	0.000510437	0.000417412	0.000273194	0.000259949	5.00955e-05	3.75262e-05	0.00025181	0.000246255	0.000209634	0.00066474	7.68666e-05	0.000122876
MY_2	1																					1.13678e-05	0.000175953	2.97696e-05	4.76946e-05	2.74974e-05	2.84157e-05	6.38663e-05	0.000104557	0.000108216	0.000266484	0.000294406	0.000775969	0.000881759	0.000622007	0.000468697	0.000621341	0.000602311	0.00207186	0.000612632	0.000586892	0.000808051	0.000607103	0.000570077	0.000270851	0.000403804	0.000405984	0.000621999	0.000394046
MY_3	1																			0.000203603	0.000200323	0.000176873	0.000184932	0.000168805	0.000193125	0.000201089	0.000197774	0.000195924	0.000191895	0.000205225	0.000512696	0.000742161	0.00107437	0.000967754	0.0011693	0.000260366	0.000306053	0.000181887	9.2303e-05	0.000119064	0.000218913	0.000315842	0.000596436	0.000262081	0.000405514	0.000212817	0.000458596	0.000259684	0.000459735
MY_4	1																		3.67562e-05	4.6004e-05	1.71585e-05	4.31626e-05	1.80181e-05	4.18967e-05	5.2848e-05	2.39186e-05	2.312e-05	0.000116415	6.47999e-05	0.00021084	0.0008697	0.00127425	0.00292403	0.0039203	0.0024865	0.0035349	0.00221083	0.00333395	0.00193709	0.00160797	0.00254921	0.00208652	0.00282427	0.00243982	0.00122251	0.00156721	0.00115703	0.0010166	0.00243592
MY_5	1																	1.28085e-05	1.11444e-05	1.12321e-05	1.12365e-05	1.59708e-05	1.252e-05	1.21307e-05	1.18485e-05	1.35317e-05	1.59589e-05	2.57527e-05	1.77163e-05	6.90329e-05	0.000201336	0.000282457	0.000328882	0.000445379	0.000839938	0.000418851	0.000149117	0.000109157	0.000127117	0.000107856	0.000136863	0.000195338	0.000170303	0.000195336	0.000282768	0.000357869	0.000340116	0.000268012	0.000297999
MY_6	1																	3.74847e-05	1.99618e-05	1.00819e-05	2.31721e-05	2.78369e-05	1.05501e-05	1.69827e-05	2.26843e-05	1.99855e-05	4.50803e-05	4.36927e-05	0.000193939	0.000347097	0.000502434	0.00113138	0.00158632	0.00159068	0.000853269	0.000581722	0.000265981	0.000307392	0.000469447	7.66749e-05	8.82715e-05	0.0001258	8.38555e-05	0.000132805	0.000140537	0.000147289	0.000271872	0.000561326	0.000334082
MY_7	1																2.28583e-05	1.25801e-05	1.23259e-05		1.04146e-05	1.4223e-05	1.25176e-05	1.25904e-05	1.24398e-05	1.63008e-05	1.74038e-05	3.18518e-05	4.49003e-05	0.000396307	0.000453096	0.00102271	0.00129246	0.00106631	0.000607584	0.000227574	0.000183416	8.54141e-05	7.25079e-05	9.53013e-05	0.00033051	0.000355364	0.000114897	0.000249368	9.07361e-05	8.115e-05	0.000137689	0.000260906	0.000331997
FO_1	2														1.69202e-05	2.20534e-05	2.32442e-05	1.92074e-05	2.05442e-05	1.71752e-05	1.82182e-05	1.88395e-05	1.8612e-05	1.54917e-05	1.49496e-05	2.01731e-05	2.65472e-05	1.63175e-05	2.245e-05	0.000101202	0.000173327	0.000396029	0.000282319	0.000293394	0.000282236	0.000231603	0.000199821	0.000101469	7.68345e-05	7.61376e-05	3.65096e-05	3.40605e-05	2.47585e-05	2.51944e-05	1.22844e-05	1.43378e-05	2.38664e-05	2.23141e-05	2.63281e-05
FO_2	2													0.000154004	7.49111e-05	2.76287e-05	3.2311e-05	1.63421e-05	7.45688e-05	4.22023e-05	0.000126371	3.33226e-05	3.6166e-05	2.34835e-05	4.63078e-05	3.98366e-05	2.96018e-05	6.15498e-05	0.000224762	0.000232111	0.000309747	0.000338382	0.000541179	0.000464558	0.000376858	0.000201087	0.000242364	8.4272e-05	0.000131031	7.67506e-05	6.35209e-05	0.000153136	9.74312e-05	0.000109529	0.000175101	0.000342243	0.00031578	0.000377292	0.000364456
FO_3	2																		5.04622e-05	4.68612e-05	6.21817e-05	2.28292e-05	5.19003e-05	5.49406e-05	5.58017e-05	5.21281e-05	8.88944e-05	0.00011066	0.00015453	0.000154722	0.00036449	0.000458607	0.000121839	0.000131187	9.1946e-05	0.000125195	0.000105753	4.95624e-05	8.81235e-05	0.000151057	6.27872e-05	0.000139848	0.000142901	9.29115e-05	7.75943e-05	7.52007e-05	0.000101341	0.000144171	9.00593e-05
FO_4	2							2.82138e-05	4.61769e-05				4.04627e-05	3.40924e-05	3.91954e-05	3.5346e-05	3.44619e-05	3.88463e-05	4.03503e-05	3.0929e-05	3.22308e-05	3.95607e-05	3.86946e-05	4.21489e-05	3.29072e-05	3.34952e-05	3.84685e-05	5.06474e-05	5.80751e-05	0.000126702	0.000128697	0.000182522	0.000157973	0.000167046	0.000206415	0.000272449	0.000161166	0.000180216	0.000112412	0.000111449	4.52805e-05	6.70522e-05	4.80168e-05	4.14741e-05	4.95743e-05	6.81044e-05	0.000126683	9.93197e-05	7.3544e-05
FO_5	2								1.13678e-05	1.05422e-05	2.83505e-05			2.51918e-05		1.1803e-05	7.89097e-06	1.51207e-05	1.28483e-05	2.1676e-05	1.66866e-05	1.61461e-05	1.62902e-05	1.29373e-05	1.67775e-05	2.08581e-05	1.57972e-05	2.98347e-05	9.30717e-05	0.000111091	0.000208548	0.00033385	0.00031756	0.00029236	0.000324237	0.000139122	8.32497e-05	0.000103361	3.82541e-05	7.92607e-05	3.80886e-05	4.26899e-05	3.72792e-05	3.87698e-05	6.28575e-05	8.49337e-05	0.000126395	8.09556e-05	0.000256328
FO_6	2	0.000103363	4.78947e-05							2.51024e-05		6.9218e-05							8.36573e-05	9.9587e-05		9.2869e-05	5.9172e-05	6.27402e-05	5.47712e-05	0.000130708	0.000123447	0.000140633	0.000194985	0.000463842	0.000526552	0.000577691	0.000702882	0.00043203	0.000297136	0.000273418	0.000146644	9.87621e-05	9.94378e-05	7.63286e-05	0.000131025	0.000107223	9.02142e-05	0.000176034	0.000100644	7.24911e-05	0.000156861	0.000195292	6.76684e-05
FO_7	2			1.09899e-05	1.13073e-05	1.48278e-05	1.20106e-05	8.85386e-06		2.16631e-05	2.79091e-05	1.37791e-05	8.2313e-06	7.06432e-06	1.34588e-05	3.0705e-05	2.09421e-05	1.31604e-05	1.16585e-05	2.37248e-05	1.21656e-05	1.06778e-05	1.5656e-05	1.19953e-05	1.07419e-05	1.33096e-05	1.42963e-05	1.9185e-05	0.000101007	0.000171421	0.000312485	0.000266943	0.000370422	0.000417031	0.00021101	0.000264391	0.000226119	0.000130571	0.000360335	0.000196008	0.000174956	9.7584e-05	0.000293322	0.000231967	0.000210594	3.82447e-05	7.75005e-05	0.000282346	0.000119824
MO_1	2													1.39198e-05		3.38515e-05	2.03075e-05	2.23485e-05	2.08903e-05	1.4034e-05	3.20669e-05	1.40729e-05	1.22e-05	1.93071e-05	1.95755e-05	1.50041e-05	4.02624e-05	9.97871e-05	0.000138018	0.000276977	0.000520098	0.000658463	0.00032467	0.000482839	0.000548971	0.000277987	0.000241813	0.000117343	6.36749e-05	6.56311e-05	0.000148988	5.58734e-05	0.000167319	0.000143315	0.000316414	0.000342567	3.69144e-05	0.000102747	0.000132278
MO_2	2		2.61337e-05		1.25762e-05	3.04334e-05					1.36842e-05	1.72012e-05		1.89471e-05	2.66728e-05	3.28248e-05	1.56843e-05	2.22531e-05	2.00443e-05	2.30753e-05	2.90217e-05	1.78609e-05	2.46657e-05	1.30271e-05	8.13832e-05	0.000186648	0.000186273	0.000289765	0.000223987	0.000267014	0.000523105	0.000196779	0.00073394	0.000321686	0.000285784	0.000208349	0.000296064	0.000261021	0.00013279	0.000449653	0.000212885	0.000458165	0.00048513	0.000284702		0.000108858	9.51927e-05	5.29861e-05	1.97798e-05
MO_3	2							1.55596e-05	1.97165e-05		1.64032e-05	1.94684e-05	2.80837e-05	4.29317e-05	2.41591e-05	3.01505e-05	2.02763e-05	1.60081e-05	1.81029e-05	1.72368e-05	2.71748e-05	3.05869e-05	1.48808e-05	1.84817e-05		1.82387e-05	2.16264e-05	1.92731e-05	2.15813e-05	0.000172351	0.000318633	0.00208492	0.00170794	0.00234146	0.00130978	0.000806433	0.000826857	0.000359411	0.000221912	0.000246171	0.000505622	5.85641e-05	0.000150209	0.000187543	0.000708213	0.000131656	0.000267311	0.000352139	0.000935377
MO_4	2						7.52116e-05					1.32247e-05	0.000112115	9.23486e-05		6.43218e-05	4.75297e-05	1.28044e-05	8.61719e-05	4.94674e-05	4.57076e-05	6.03984e-05	4.48965e-05	0.000138709	3.76882e-05	0.000254438	0.000273096	0.000819701	0.000433222	0.00089779	0.000790239	0.000637753	0.000753463	0.00057197	0.000404449	0.000662276	0.000632878	0.000184837	0.000330826	9.53386e-05	0.000319676	0.000666655	0.000239861	0.000298512	0.000245393	0.000380115	0.000162903	0.000255233	0.000568933
MO_5	2																		1.43447e-05	1.79108e-05	1.98111e-05	1.37457e-05	1.66768e-05	1.57561e-05	1.59816e-05	1.91962e-05	3.80262e-05	2.12981e-05	1.69622e-05	2.92719e-05	0.000341455	0.000373908	0.00040917	0.000719066	0.000727711	0.000710008	0.000784037	0.000479621	0.000804662	0.000492374	0.000469213	0.000347281	0.000336787	0.000292763	0.000594803	0.000362444	0.000523683	0.000590018	0.00042515
MO_6	2												2.10185e-05	2.65113e-05	5.03159e-05	1.93405e-05	1.86505e-05	2.87742e-05	3.85172e-05		2.9271e-05	4.87099e-05	6.3993e-05	5.51961e-05	5.38571e-05	5.21151e-05	9.64795e-05	5.29467e-05	0.000154746	0.000220448	0.000300052	0.000328947	0.000546572	0.000365451	0.000344322	0.000190506	0.000319859	0.000181633	0.000122429	0.00020338	0.000269167	0.000322218	0.000210407	0.000265969	0.000220918	0.00016946	5.81892e-05	0.000172865	0.000150751
MO_7	2																	1.31607e-05	1.03566e-05	2.41636e-05	2.16398e-05	2.20936e-05	2.58048e-05	2.68939e-05	3.7156e-05	2.09004e-05	2.18335e-05	1.9272e-05	4.48062e-05	0.00017636	0.000435799	0.000414017	0.000647326	0.00037821	0.000313883	0.000482933	6.26865e-05	5.61121e-05	0.000132698	4.96522e-05	3.02749e-05	7.04957e-05	6.91381e-05	0.000117417	0.000159696	0.00016742	0.000246503	0.000253112	0.00028865
Average Young		#DIV/0!	#DIV/0!	#DIV/0!	#DIV/0!	#DIV/0!	#DIV/0!	2.1761e-05	1.16348e-05	2.83623e-05	1.55896e-05	2.40814e-05	4.52042e-05	1.78024e-05	1.47788e-05	1.31878e-05	1.90562e-05	2.37906e-05	2.08729e-05	3.78764e-05	3.41224e-05	3.15062e-05	3.99502e-05	4.36283e-05	3.81068e-05	3.84911e-05	4.55184e-05	8.42775e-05	0.00014717	0.000306845	0.000491172	0.000725074	0.00105751	0.0011473	0.000822592	0.000813931	0.000623243	0.000657624	0.000581848	0.000429622	0.000515034	0.000465434	0.000528425	0.000383831	0.000318393	0.000392481	0.000396993	0.000428074	0.000489761
Average Old		0.000103363	3.70142e-05	1.09899e-05	1.19417e-05	2.26306e-05	4.36111e-05	1.75424e-05	2.57537e-05	1.91026e-05	2.15867e-05	2.65783e-05	4.19823e-05	4.61124e-05	3.50905e-05	3.08025e-05	2.41298e-05	1.98205e-05	3.58941e-05	3.29264e-05	3.63498e-05	3.15509e-05	3.14006e-05	3.65077e-05	3.67614e-05	6.26463e-05	7.2475e-05	0.000125062	0.000134443	0.00024295	0.000375231	0.000517772	0.000544089	0.000527021	0.00040891	0.000346125	0.000309237	0.000170585	0.000193959	0.000169228	0.000179142	0.000187203	0.000170912	0.000164722	0.000225699	0.000168434	0.000165652	0.000212914	0.000251366
SD Young		#DIV/0!	#DIV/0!	#DIV/0!	#DIV/0!	#DIV/0!	#DIV/0!	4.98006e-06	#DIV/0!	2.3818e-05	#DIV/0!	1.16977e-05	#DIV/0!	1.75391e-06	3.13754e-06	2.97385e-06	7.76388e-06	1.43784e-05	9.07023e-06	5.92983e-05	5.31238e-05	4.29176e-05	5.97716e-05	4.63928e-05	4.76275e-05	5.32644e-05	5.28712e-05	7.66647e-05	0.000143156	0.000234824	0.000296336	0.000484715	0.000707358	0.000987985	0.000571692	0.000862249	0.000629307	0.000826408	0.000651768	0.000447112	0.000630737	0.000557711	0.000772423	0.000604514	0.000298754	0.000377977	0.000272501	0.000325005	0.000584964
SD Old		#DIV/0!	1.53874e-05	#DIV/0!	8.97274e-07	1.10348e-05	4.46899e-05	9.83109e-06	1.81729e-05	7.61032e-06	7.6385e-06	2.39727e-05	4.09044e-05	4.75052e-05	2.16902e-05	1.38924e-05	1.11888e-05	8.00931e-06	2.74666e-05	2.32077e-05	3.01002e-05	2.28115e-05	1.773e-05	3.43253e-05	2.11277e-05	7.45454e-05	7.63183e-05	0.000213175	0.000112905	0.000214644	0.000173053	0.000474223	0.000393607	0.000543805	0.000301097	0.000224296	0.000252361	0.000122112	0.000199701	0.00014114	0.000159372	0.000190378	0.000131665	9.82665e-05	0.000209264	0.000131124	0.00013469	0.000153883	0.000255763
MEP/iEMG	group	-270	-260	-250	-240	-230	-220	-210	-200	-190	-180	-170	-160	-150	-140	-130	-120	-110	-100	-90	-80	-70	-60	-50	-40	-30	-20	-10	0	10	20	30	40	50	60	70	80	90	100	110	120	130	140	150	160	170	180	190	200
FY_1	1							401.024	1127.87		647.059	501.068		523.089		683.872	545.524	819.801	606.541	755.438	1306.45	2826.72	9300.34	15896.5	25664.9	53175.6	36829.1	20895.6	6782.45	1062.12	217.914	394.676	293.74	407.518	290.827	474.501	555.194	343.725	465.673	1009.74	261.665	706.134	583.388	1598.49	1431.78	1044.78	1424.12	3798.61	1144.66
FY_2	1														438.356		578.035					20491.5	17563.7	26048.5	38046.7	120059	84429.5	44097	5177.38	1240.57	1486.04	137.768	317.166	338.014	510.84	390.854	1106.7	1284.99	555.742	802.572	619.816	231.814	513.319	1146.66	2699.37	2189.11	2476.11	1296.05	860.928
FY_3	1																370.057		693.211		1772.31	3658.81	13139.4	3781.31	10770.7	19561.8	19748.4	37362.3	27067.9	4977.88	1677.42	1017.49	412.392	787.07	379.344	184.147	534.415	263.819	655.482	798.363	1450.7	3116.91	3689.68	6551.98	1808.51	2109.09	1189.57	1515.22	1521.8
FY_4	1														644.899	555.334	724.125		1019.74	862.466	1979.97	4214.56	4704.85	7643.24	11374.1	10483.6	10540.7	12050	8457.32	2560.43	1426.84	465.65	809.836	777.303	1630.17	1310.02	1228.6	1115.26	1712.72	712.532	1213.58	909.051	1654.42	1921.74	1285.21	900.341	1661.27	1183.15	2041.52
FY_5	1							1900.38		1319.83			1319.83		740.954	1223.5	1686.82	1503.21	1726.1	3260.24	3811.94	5740.46	13376.2	10790	6438.05	8397.37	5858.19	1785.95	1188.9	789.16	352.802	626.477	312.814	270.614	633.106	185.145	448.64	237.868	2323.53	978.199	1285.51	6686.05	2198.24	5150.17	3823.77	2978.68	2657.12	805.439	1300.16
FY_6	1							416.13		1019.87		1212.85		881.622	765.513	1550.12	1025.34	883.558	783.59	3975.7	2161.1	2148.54	8378.28	23076.5	18502.1	23329.9	22300.8	18694.7	2989.35	856.211	1399.95	683.053	871.337	743.966	747.886	972.469	673.914	624.255	1810.04	572.318	1029.8	537.741	1254.09	1437.86	1086.8	1284.8	1147.49	2572.26	1199.97
FY_7	1											715.428		1020.09	887.165		646.483	741.115	766.95	820.01	780.308	1138.42	9065.95	18252.3	14156.2	13517.7	14918.7	6129.1	5592.58	1362.01	522.036	347.519	260.3	204.585	456.079	429.024	291.389	1342.6	849.162	882.061	731.626	607.317	1571.26	1878.98	1120.3	805.52	984.748	481.417	627.703
MY_1	1																			999.632	602.945	2185.32	2106.56	6519.24	23219	26949.9	52622.2	44302.7	40520.9	15619	637.407	402.077	80.1217	91.9085	90.3073	308.863	210.718	392.697	307.362	1412.01	984.398	4235.94	711.567	967.834	445.139	376.825	283.214	3302.93	2800.18
MY_2	1																					2382.86	1571.37	4459.76	6608.47	27070.5	60048.9	94339.5	51535.4	45004.3	12509.8	7871.25	3914.96	4072.82	3233.01	6321.13	3196.21	2637.86	1518.23	547.22	1276.86	1659.27	2114.41	1627.04	2990.36	2248.3	1899.65	2229.68	2276.01
MY_3	1																			26.1101	33.8105	51.1679	134.99	719.472	1920.69	2007.33	2128.05	2517.4	1402.01	1648.78	290.127	296.437	67.1138	120.23	85.5373	1442.61	735.533	1885.92	2163.84	1098.93	1111.32	645.757	362.223	1095.36	808.14	1023.07	445.075	955.406	454.669
MY_4	1																		618.814	766.65	712.449	2815.66	6316.47	10211.1	9408.11	45030.2	60527.3	52122.9	32862	16274.2	4646.96	1591.62	576.777	453.608	1527.11	492.972	391.077	665.753	550.903	16676.2	1598.56	1321.4	886.467	638.68	2980.23	1987.02	1296.65	2721.13	1244.16
MY_5	1																	815.975	2631.69	1042.76	971.171	2183.36	9912.09	9086.86	16195.2	26459	42582	34102.2	32732	8232.34	2239.4	445.829	1006.28	424.293	594.456	718.862	1393.16	8167.86	4371.61	3729.03	4919.83	2062.3	2059.42	2780.58	621.567	1047.47	810.189	1044.57	1485.16
MY_6	1																	464.043	1503.28	10110.6	1904.39	2302.89	30804.4	21200.7	18550.6	48476.8	60614.7	36980.7	5892.05	3411.83	1134.34	500.847	273.715	222.328	194.438	528.802	4139.53	1635	2488.67	4524.64	4995.47	8216.64	6878.79	9134.11	6621.44	6632.18	1535.64	1053.81	1666.53
MY_7	1																441.058	631.684	1499.45		2724.72	1321.75	6706.89	37749.2	79913.8	130334	135575	152436	10644.1	2537.78	216.769	168.286	126.342	39.4977	191.386	543.969	1702.45	2898.55	1185.73	5033.66	4327.58	2267.54	7465.41	4560.23	3536.09	3448.4	2583.42	719.209	540.178
FO_1	2														1226.54	889.369	439.761	667.408	734.131	961.539	1089.32	2334	6700	27927.6	30889	45647.7	39373.8	59980.3	41241.6	5659.54	295.312	738.994	2473.64	647.536	1277.5	1856.38	1136.69	3522.39	1722.07	5156.55	1439.45	2067.54	1916.46	7182.63	2508.92	15954.4	3807.44	5035.37	9043.7
FO_2	2													653.509	445.834	900.743	1278.03	1356.23	476.775	750.121	617.891	1209.9	3263.37	11267.7	7673.81	14323	13542.2	4123.38	1687.26	3129.31	575.249	582.941	223.915	320.095	204.051	1275.66	621.192	2028.45	2688.37	4897.55	5978.45	1854.38	4003.46	2076.1	2193.38	930.323	623.609	260.902	507.2
FO_3	2																		2757.81	1982.5	2500.78	5116.57	3794.51	9446.5	4630.52	12403	4457.13	4211.33	3047.71	1631.98	558.734	367.214	3625.67	1102.71	1998.95	2554.23	4933.41	2677.81	3483.75	1080.14	2400.02	1636.74	1009.91	2185.87	2125.85	2502.57	1645.34	694.362	2073.77
FO_4	2							363.077	263.23				384.428	361.087	225.405	270.963	430.698	290.612	461.462	511.504	942.171	962.408	993.286	1269.26	2436.32	2661.67	3209.31	2871.63	2141.38	1025.14	922.47	517.58	592.883	263.074	246.11	175.523	527.94	282.853	725.54	401.49	1242.89	1178.68	984.869	1128.85	1980.76	1282.66	780.741	821.851	429.514
FO_5	2								1127.52	926.298	204.523			448.21		1690.9	1952.86	789.505	699.889	888.579	1415.49	2172.9	4291.96	10134.5	9100.67	9589.85	15065.5	7572.84	4374.03	3529.03	475.565	174.4	118.381	86.6854	306.908	778.677	580.196	392.206	1671.07	2303.51	2189.31	1116.28	4267.43	5219.16	3687.35	2324.82	292.953	2475.72	651.238
FO_6	2	482.781	707.289							2011.93		513.715							2304.51	347.859		8475.91	6290.31	5217.62	8592.57	3482.2	10523.8	3378.16	1901.09	755.046	419.774	471.942	305.78	565.541	1061.78	857.606	1247.24	1475.76	1788.03	1567.08	2540.86	2164.76	2117.32	1501.04	2267.36	3581.93	1346.46	1310.6	4183.65
FO_7	2			1527.35	1271.34	664.64	762.154	3568.17		1028.96	459.328	709.18	2085.82	2378.46	1269.24	1498.93	1830.02	1436.35	2052.42	3163.79	3301.12	9577.32	9082.56	11862.3	26957.3	31649.6	40380.5	21255.8	10831.7	1928.7	1175.86	1229.08	802.755	1003	1437.61	2224.56	1642.59	1734.17	1268.7	1993.3	1735.43	3045.06	3200.86	1496.57	2387.14	10038	7844.1	1598.41	5127.12
MO_1	2													602.954		1203.61	1163.04	1140.57	760.178	1057.25	1820.46	5017.53	7650.69	10925.9	26251.1	62852.6	43226.9	31951.5	8105.32	1893.22	1506	3259.02	93.5299	372.899	177.745	676.322	5011.64	8686.7	6619.93	7837.42	4636.9	1657.71	1733.9	1297.35	1678.61	368.351	2132.83	2888.8	2344.29
MO_2	2		1956.03		2389.85	536.342					1215.65	1259.91		1692.49	909.092	4591.85	2809.49	6085.83	7978.66	4262.28	6188.4	14857.6	16779.4	20581.6	29666.2	7208.26	6067.76	3056.68	1896.3	6012.25	3816.85	5663.82	3924.65	4269.26	1967.2	7480.28	5472.36	5568.57	4882.41	4281.75	2183.34	1285.53	2057.96	2004.27		2764.03	1191.94	3323.25	11348.4
MO_3	2							4548.86	619.129		1916.28	4300.36	908.272	5209.04	2069.05	3101.39	2053.49	2242.86	4555.97	1964.51	3621.33	1753.1	6221.21	26530.5		60631	71001.8	110946	109153	46320.2	6833.35	91.1086	608.02	203.923	204.282	947.456	758.358	2467.63	7044.62	4896.76	5615.82	20199.2	5995.04	12854.2	15109.7	11844.3	15219.6	7342.3	1297.28
MO_4	2						744.663		66.9565		12.8147	830.734	1754.32	1297.02		1572.95	2388.59		3101.22	8022.68	4367.19	15382.5	18955.5	12636.9	16479.2	4881.38	3683.62	1513.1	1558.42	549.461	158.533	691.658	1054.82	972.881	1106.37	1977.75	769.653	7611.31	5671.72	6468.43	2546.59	1055.9	1863.02	29785.7	723.785	1030.54	3033.71	3035.98	984.323
MO_5	2																		1840.23	2929.87	2131.6	6297.23	5453.09	4470.17	15511.9	15717.6	29614.9	36021.4	47642.9	26112.6	9784.06	1873.86	1669.02	747.641	528.038	557.396	654.316	957.682	523.895	1155.89	1576.76	1470.83	4302.89	4168.29	984.486	2407.24	1355.67	1473.51	2858.75
MO_6	2												6475.78	1550.78	694.466	1309.66	3305.62	1320.57	1001.71		838.177	2969.02	7861.3	5605.48	6664.75	22217.7	3385.49	5057.46	2083.01	1369.53	951.915	689.159	350.09	1379.98	808.133	1464.67	1511.34	1874.82	2568.57	1963.1	2392.88	730.815	2144.32	632.187	777.499	1095.02	2762.37	532.765	823.711
MO_7	2																	1936.23	2422.32	675.81	1459.76	4142.42	2150.36	11383.5	8417.56	49658.6	49320.3	50065.2	40578.9	18620.3	629.4	187.638	139.423	126.158	532.33	331.622	5204.86	11136.7	8554.73	7796.91	10402.3	12482.8	14686.5	2994.09	4757.33	3121.74	1177.98	2376.69	2465.33
Young		#DIV/0!	#DIV/0!	#DIV/0!	#DIV/0!	#DIV/0!	#DIV/0!	905.845	1127.87	1169.85	647.059	809.782	1319.83	808.268	695.377	1003.21	752.181	837.056	1184.94	2261.96	1563.46	3818.71	9505.82	13959.6	20054.9	39632.3	43480.3	39844	16631.7	7541.19	2054.13	1067.78	665.921	639.554	754.608	1021.67	1186.25	1678.3	1497.05	2769.82	1843.34	2371.7	2281.62	2892.12	2232.76	2005.4	1456.73	1691.35	1368.83
Old		482.781	1331.66	1527.35	1830.6	600.491	753.409	2826.7	519.209	1322.39	761.719	1522.78	2321.72	1577.06	977.089	1703.04	1765.16	1726.62	2224.81	2116.79	2330.28	5733.46	7106.25	12090	14867	24494.6	23775.2	24428.9	19731.6	8466.88	2007.36	1181.32	1141.61	861.528	846.929	1654.15	2147.98	3601.22	3515.24	3699.99	3348.64	3710.44	3591.71	5323.3	3167.86	4231.85	3086.77	2369.32	3152.73
SD Young		#DIV/0!	#DIV/0!	#DIV/0!	#DIV/0!	#DIV/0!	#DIV/0!	861.326	#DIV/0!	212.104	#DIV/0!	365.151	#DIV/0!	256.493	167.621	465.549	426.946	325.882	653.718	3021.34	1049.31	4991.93	7820.02	10310.8	19557.9	39291.5	36356.8	40610.8	16745	11973.7	3226.31	1993.48	980.709	1018.81	858.027	1572.53	1153.48	2053.13	1109.55	4285.72	1616.86	2441.2	2255.47	2521.65	1685.51	1597.55	745.696	1044.02	672.449
SD Old		#DIV/0!	882.993	#DIV/0!	790.904	90.7206	12.368	2189.18	465.505	599.357	790.859	1576.64	2417.89	1519.9	615.321	1252.56	949.395	1636.57	2041.3	2138.87	1637.88	4750.2	5104.14	7891.51	10194.2	21599.1	21661.2	31595.4	30776.9	13227.9	2876.15	1537.32	1300.7	1059.1	642.04	1827.12	2006.25	3356.93	2586.5	2534.97	2528.34	5590.4	3502.56	7754.97	3756.95	4783.44	3979.78	1941.65	3321.86
[truncated: 118 more columns]

## Sheet: ECR during Flexion
											ECR DURING FLEXION MOVEMENT
MEP	group	-250	-240	-230	-220	-210	-200	-190	-180	-170	-160	-150	-140	-130	-120	-110	-100	-90	-80	-70	-60	-50	-40	-30	-20	-10	0	10	20	30	40	50	60	70	80	90	100	110	120	130	140	150	160	170	180	190	200	210	220
FY_1	1					0.0444031	0.0770569		0.081482	0.0428784		0.0544137		0.0510302	0.078481	0.134201	0.103648	0.126957	0.1194	0.0975605	0.05479	0.110657	0.0530803	0.127051	0.135119	0.218101	0.226863	0.201874	0.334168	0.281757	0.50615	0.797488	0.807801	1.08092	0.972062	0.74469	0.550424	0.721741	0.469018	0.594707	0.338295	0.419771	0.378957	0.254175	0.198313	0.307849	0.183633	0.844421
FY_2	1												0.184631		0.0779724					0.13985	0.0986165	0.10422	0.109506	0.145391	0.187901	0.270234	0.535281	0.344981	0.485501	0.385642	0.594934	0.36997	0.530093	0.359805	0.588586	0.528184	0.442571	0.426335	0.458485	0.593965	0.525908	0.361864	0.46448	0.374281	0.290148	0.314485	0.356928	0.486978	0.37499
FY_3	1														0.0813546		0.196788		0.136052	0.189733	0.143947	0.266464	0.209745	0.218386	0.228102	0.342696	0.384372	0.637157	0.81192	0.85579	1.0173	0.892844	0.919628	0.937997	0.598451	1.21657	0.821643	0.602096	0.828941	0.744697	0.56985	0.603755	0.599875	0.494968	0.572587	0.616365	0.483131	0.44577	0.360809
FY_4	1												0.0385381	0.012204	0.0616444		0.0230702	0.0590781	0.0310119	0.108338	0.0606063	0.0701944	0.100687	0.139863	0.161831	0.101871	0.221456	0.171942	0.226443	0.171241	0.205536	0.214087	0.404251	0.198365	0.219541	0.312145	0.269597	0.286767	0.237991	0.254302	0.290473	0.256693	0.24113	0.250419	0.257063	0.294824	0.244754	0.27607	0.378229
FY_5	1					0.162964		0.290375			0.290375		0.0215132	0.18594	0.242673	0.308838	0.222567	0.311359	0.229669	0.262614	0.144357	0.200191	0.245873	0.394376	0.254794	0.49144	0.328504	0.876239	0.694397	0.967423	0.824158	0.902551	0.645671	0.798967	0.733615	0.495932	0.553103	0.610281	0.720804	1.19159	0.489425	0.374236	0.460788	0.520457	0.322763	0.163944	0.454802	0.392218
FY_6	1					0.0887979		0.106201		0.227356		0.205646	0.102388	0.217904	0.134896	0.138525	0.152834	0.21555	0.109299	0.242578	0.296695	0.456757	0.443504	0.499097	0.53254	0.60612	0.747724	0.570435	0.678256	0.814453	0.853418	0.765872	0.696585	0.682509	0.504406	0.842455	0.624154	0.649017	0.761606	0.567903	0.675114	0.256727	0.570528	0.606178	0.920189	0.516775	0.547565	0.527745	0.735308
FY_7	1									0.0794989		0.120852	0.0273885		0.0717152	0.126992	0.230484	0.136922	0.0608325	0.267031	0.1028	0.0783166	0.0754885	0.108078	0.108148	0.164918	0.0969708	0.176848	0.23551	0.205601	0.164795	0.238068	0.145989	0.163304	0.177589	0.293494	0.0891152	0.194448	0.276459	0.180433	0.136459	0.15175	0.085857	0.0659692	0.171415	0.146641	0.231715	0.143195	0.244284
MY_1	1																	0.0201416	0.073551	0.0326538	0.0366245	0.037257	0.0321481	0.044402	0.0375379	0.0737046	0.0921202	0.0930381	0.0773098	0.217338	0.310908	0.326627	0.181785	0.333201	0.210075	0.276664	0.240429	0.199825	0.274637	0.201799	0.0888052	0.310209	0.161227	0.093269	0.141818	0.12726	0.193984	0.20719	0.115561
MY_2	1																			0.135498	0.145874	0.114089	0.13241	0.0964376	0.0809948	0.155658	0.198846	0.25508	0.472058	0.521856	0.438474	0.450163	0.482999	0.64875	0.539178	0.513193	0.95413	0.63145	0.578481	0.510594	0.483195	0.490179	0.554596	0.40665	0.505913	0.509289	0.614125	0.526788	0.456421
MY_3	1																	0.0695006	0.0873982	0.0785317	0.0752228	0.0600293	0.0694783	0.0670618	0.109411	0.115871	0.17701	0.28586	0.352557	0.517629	0.58314	0.716004	0.503706	0.68161	0.468884	0.50914	0.435638	0.334166	0.322673	0.592347	0.456124	0.371639	0.370584	0.350406	0.430541	0.389648	0.481974	0.29544	0.378709
MY_4	1																0.179444	0.252776	0.214142	0.200783	0.243785	0.331616	0.353279	0.907778	1.05759	1.28937	1.61992	1.18732	1.35255	1.78006	1.68204	1.62839	1.42616	1.56203	2.01504	1.17881	1.31241	1.64428	1.49031	1.36366	1.165	0.700275	1.48116	1.61698	1.18801	1.25255	1.43631	1.22814	1.3578
MY_5	1															0.121233	0.0804207	0.128641	0.0852473	0.11322	0.0912489	0.0912476	0.0925904	0.137462	0.195574	0.292315	0.457847	0.463537	0.665284	0.636439	0.588882	0.585601	0.689381	0.479491	0.534897	0.442276	0.653144	0.571022	0.514855	0.446361	0.525107	0.541822	0.49993	0.555473	0.45997	0.406699	0.414586	0.500058	0.353292
MY_6	1															0.112471	0.35127	0.224002	0.277529	0.376237	0.366061	0.30663	0.101053	0.34775	0.215547	0.495345	0.498741	0.94548	1.16879	1.38696	0.898164	1.48288	1.28788	1.02264	1.14637	1.00625	0.988655	0.653289	0.587376	0.399958	0.244295	0.200317	0.212803	0.343268	0.470688	0.80851	0.667467	0.503348	0.518414
MY_7	1														0.320913	0.220468	0.24689		0.55298	0.2987	0.237663	0.145928	0.0605276	0.133027	0.208595	0.215539	0.526803	0.450723	0.913399	0.808526	0.920455	1.2492	0.888927	0.683668	0.621247	0.664898	0.901328	0.771544	0.741096	0.627791	0.375162	0.523518	0.419977	0.556915	0.730593	0.579298	0.583143	0.482536	0.532752
FO_1	2												0.109567	0.112925	0.0277744	0.0769043	0.0561012	0.0780599	0.0807457	0.0796372	0.0767033	0.238694	0.210472	0.283826	0.431048	0.47427	0.535567	0.403715	0.393026	0.288564	0.136311	0.237348	0.122769	0.238469	0.19756	0.112802	0.140013	0.139824	0.160253	0.132735	0.143017	0.102931	0.103307	0.1373	0.072268	0.0848085	0.0501521	0.0830086
FO_2	2											0.0703941	0.0921707	0.0590004	0.133863	0.0873333	0.0995605	0.0930531	0.108863	0.0716268	0.0678141	0.0648911	0.067182	0.0897814	0.0683234	0.118014	0.153738	0.210946	0.412374	0.449299	0.556574	0.493279	0.749019	0.663351	0.706009	0.54756	0.275764	0.379145	0.348407	0.324575	0.44064	0.409273	0.317263	0.372396	0.436911	0.409949	0.34035	0.556345	0.294647
FO_3	2																0.178989	0.139366	0.105133	0.166552	0.107712	0.0892095	0.114345	0.148611	0.166512	0.240554	0.309772	0.351098	0.326163	0.340615	0.299834	0.26545	0.238878	0.322163	0.237364	0.224995	0.340859	0.248412	0.194248	0.313812	0.187428	0.192033	0.335889	0.222537	0.261907	0.324554	0.241092	0.223174	0.131994
FO_4	2					0.0337974	0.0542105				0.0374828	0.0658895	0.0317521	0.0325785	0.0420076	0.0366996	0.0578548	0.0491938	0.0787997	0.0574436	0.0706929	0.0576325	0.0960096	0.120291	0.0964909	0.13357	0.161858	0.19519	0.228257	0.196494	0.13979	0.316925	0.202504	0.218244	0.178667	0.194925	0.168982	0.175338	0.189979	0.146827	0.102016	0.112608	0.0885238	0.141337	0.106926	0.150529	0.236503	0.127626
FO_5	2						0.0292992	0.0387561	0.0267062			0.0901784		0.0600201	0.0614929	0.0963624	0.0613434	0.0764495	0.0636804	0.081178	0.0595114	0.0886944	0.086809	0.0977338	0.177613	0.138225	0.187804	0.205992	0.150098	0.174559	0.190493	0.203806	0.216082	0.1576	0.209989	0.196247	0.143041	0.0906697	0.130288	0.1442	0.161789	0.182648	0.153159	0.115182	0.138321	0.238922	0.166905	0.195843	0.243598
FO_6	2																0.129598	0.245069		0.102005	0.174183	0.224305	0.196381	0.267245	0.237946	0.318846	0.364659	0.321181	0.385195	0.365329	0.286922	0.344183	0.357841	0.396202	0.560823	0.202434	0.405994	0.478377	0.321365	0.381769	0.521906	0.439596	0.370635	0.410381	0.459382	0.520448	0.414514	0.335949	0.326193
FO_7	2	0.15579	0.060934	0.127357	0.14175	0.188436		0.153154	0.155802	0.117189	0.15801	0.101562	0.146033	0.14176	0.197026	0.156749	0.231605	0.199365	0.242504	0.250956	0.263768	0.151018	0.301453	0.436308	0.580017	0.537724	0.823551	1.06062	1.51599	1.12177	0.85101	1.08656	1.1276	1.21168	1.13172	0.708451	0.95484	1.03538	0.913777	0.756398	0.754178	0.698157	0.655984	0.634159	0.652642	0.730475	0.625705		0.63352
MO_1	2											0.0341025		0.351729	0.346269	0.139167	0.149848	0.167786	0.131302	0.123521	0.276788	0.28829	0.419465	0.177098	0.183376	0.3262	0.161567	0.434023	0.524209	0.227111	0.666177	0.451175	0.254554	0.126165	0.188771	0.170479	0.536109	0.448618	0.471326	0.45807	0.457867	0.379067	0.398715	0.345883	0.30518	0.142264	0.429461	0.370793	0.497481
MO_2	2		0.0917123	0.345614					0.153664	0.218503		0.21328	0.190562	0.308377	0.186177	0.240874	0.159205	0.205099	0.299837	0.209628	0.208153	0.243011	0.309312	0.171558	0.222046	0.219424	0.185395	0.173494	0.21122	0.259859	0.256296	0.31048	0.258066	0.209887	0.141238	0.348303	0.270649	0.298947	0.262226	0.220207	0.360767	0.240253		0.205195	0.213199	0.179901	0.201109	0.506287
MO_3	2					0.273819	0.542297							0.52709	0.787735	0.874507	0.50354	0.889801	0.52684	0.661392	0.655945	1.00296		1.22357	0.702056	1.12167	1.15186	1.76219	1.70734	1.50457	1.74911	1.37589	1.41074	1.28159	1.98803	1.09833	1.28881	1.27777	1.59836	1.54217	1.57421	0.821634	1.10142	1.51712	1.3389	0.980985	1.35442	1.23764
MO_4	2				0.0622698		0.071106		0.062561	0.0283805	0.0474635	0.132912		0.0552485	0.369268	0.0746251	0.0521862	0.106314	0.0966931	0.0573568	0.0988787	0.0897769	0.0681583	0.0926867	0.121034	0.363078	0.207221	0.359932	0.490785	0.421692	0.447676	0.377677	0.441682	0.748437	0.556762	0.0862182	0.331697	0.110972	0.315519	0.255308	0.345526	0.248143	0.308541	0.830383	0.463848	0.566873	0.715328	0.665896
MO_5	2																0.308844	0.251925	0.18439	0.267767	0.267377	0.146031	0.126657	0.174868	0.252955	0.319613	0.381642	0.464784	0.697785	0.686604	0.672901	0.677273	0.525666	0.593869	0.675275	0.626257	0.608642	0.669204	0.746588	0.646136	0.640586	0.905851	0.727155	0.605046	0.584311	0.773068	0.711088	0.566104	0.612833
MO_6	2										0.384068	0.32807	1.2001	0.295563	0.47112	0.230567	0.418769		0.43783	0.255075	0.320593	0.363776	0.316857	0.342011	0.283875	0.479661	0.398988	0.433737	0.415459	0.41599	0.533103	0.513922	0.398957	0.387594	0.324901	0.376226	0.462651	0.506026	0.431473	0.401561	0.38752	0.449485	0.421951	0.442356	0.40619	0.42679	0.43756	0.335279	0.499271
MO_7	2															0.332336	0.450219	0.677499	0.785716	0.501095	0.393047	0.426285	0.151975	0.112897	0.181481	0.234609	0.352287	0.821556	0.812518	1.06703	0.913743	0.713466	0.778677	1.03638	0.466651	0.684437	0.862543	0.68125	0.414282	0.682084	0.452179	0.956013	0.585262	0.512397	0.449112	0.401045	0.763244	0.784534	1.00261
Average Young		#DIV/0!	#DIV/0!	#DIV/0!	#DIV/0!	0.0987217	0.0770569	0.198288	0.081482	0.116578	0.290375	0.126971	0.0748917	0.116769	0.133706	0.166104	0.178741	0.154493	0.164759	0.181666	0.149878	0.169543	0.148526	0.24044	0.250977	0.345227	0.436604	0.475751	0.604867	0.682194	0.684883	0.758553	0.68649	0.68809	0.666424	0.644622	0.631167	0.59259	0.590195	0.590721	0.454516	0.39734	0.464421	0.463529	0.475715	0.459581	0.492437	0.489993	0.483881
Average Old		0.15579	0.0763232	0.236485	0.10201	0.165351	0.174228	0.095955	0.0996833	0.121357	0.156756	0.129549	0.295031	0.194429	0.262273	0.213284	0.204119	0.244537	0.241718	0.206088	0.217226	0.248184	0.189621	0.267035	0.264627	0.358962	0.383994	0.514176	0.590744	0.537106	0.549996	0.526245	0.505931	0.542259	0.540269	0.398404	0.485043	0.467138	0.464149	0.457561	0.466402	0.438407	0.428293	0.463691	0.42065	0.423615	0.477674	0.460652	0.471349
SD Young		#DIV/0!	#DIV/0!	#DIV/0!	#DIV/0!	0.0599002	#DIV/0!	0.130231	#DIV/0!	0.0976685	#DIV/0!	0.0758018	0.0693292	0.100446	0.0962542	0.0724873	0.0940124	0.0936537	0.143133	0.0974255	0.0994558	0.124982	0.122032	0.233508	0.259704	0.31608	0.390449	0.331446	0.367833	0.468584	0.393608	0.446703	0.366525	0.382185	0.472753	0.313085	0.336228	0.357851	0.32438	0.337471	0.263803	0.15909	0.332735	0.371592	0.299893	0.299985	0.314692	0.273014	0.314879
SD Old		#DIV/0!	0.0217635	0.154331	0.056201	0.121665	0.245979	0.0808915	0.0652353	0.0951298	0.161083	0.0966792	0.446571	0.16667	0.237717	0.236576	0.156123	0.251761	0.219096	0.178813	0.166098	0.245365	0.114184	0.294176	0.183906	0.256055	0.287421	0.435938	0.469159	0.408279	0.428495	0.339866	0.381833	0.394312	0.501983	0.2944	0.34012	0.352292	0.394233	0.37173	0.370486	0.294242	0.28212	0.369821	0.317382	0.267379	0.337396	0.315235	0.262045
iEMG	group	-250	-240	-230	-220	-210	-200	-190	-180	-170	-160	-150	-140	-130	-120	-110	-100	-90	-80	-70	-60	-50	-40	-30	-20	-10	0	10	20	30	40	50	60	70	80	90	100	110	120	130	140	150	160	170	180	190	200	210	220
FY_1	1					0.000144386	9.25064e-05		4.37673e-05	1.27615e-05		6.24075e-05		5.60981e-05	9.78088e-05	8.57798e-05	0.00012002	9.52122e-05	0.000180887	7.92256e-05	0.000134055	0.000129074	8.83709e-05	0.000142183	0.000164278	0.000126308	0.000107608	8.22066e-05	0.00017786	0.000225212	0.000149131	0.000210058	0.000287309	0.00024132	0.00042936	0.000388458	0.000471862	0.000656179	0.000678846	0.00110179	0.000901733	0.000871541	0.000709315	0.0004198	0.000447565	0.000615006	0.000490719	0.00058548
FY_2	1												4.4899e-05		4.14658e-05					0.000102909	0.000170836	0.00011637	0.000121692	8.22816e-05	0.000112348	0.000205781	0.000258879	0.000224678	0.000142612	0.000133668	0.000160039	0.00022818	0.000335047	0.000779671	0.000367827	0.000660121	0.000555309	0.000511969	0.000516641	0.000819337	0.000708709	0.00073415	0.00070722	0.000803056	0.000684224	0.000789685	0.000539803	0.000541265	0.000629977
FY_3	1														0.000205712		0.000236409		0.000257042	0.000228011	0.000101399	0.000203741	0.000188578	0.000199051	0.000204393	0.000185935	0.000247991	0.000286942	0.000150814	0.000223491	0.000214271	0.000383953	0.000541829	0.000938585	0.000912553	0.000966539	0.0012602	0.00121673	0.000954018	0.00149827	0.000950531	0.000817329	0.000810468	0.000789586	0.000679472	0.000462332	0.000735407	0.000415506	0.000911051
FY_4	1												2.74358e-05	6.44615e-05	2.29287e-05		2.9404e-05	3.00203e-05	3.97613e-05	2.76753e-05	1.62891e-05	2.66951e-05	3.70186e-05	2.60356e-05	3.23921e-05	3.12538e-05	8.8883e-05	0.000125556	0.000222403	0.000119527	0.00015901	0.000316571	0.000258016	0.000247479	0.000336203	0.000564808	0.000205985	0.000304005	0.000292917	0.000294309	0.000318723	0.00034545	0.00025141	0.000281784	0.000344597	0.000303349	0.000600231	0.000348199	0.000602228
FY_5	1					0.000402107		0.000128288			0.000128288		4.94761e-05	5.28466e-05	0.000139522	0.000195737	9.43916e-05	0.000165375	0.000137431	0.00014922	0.000165858	0.000156826	0.000273104	0.000200727	0.000244242	0.000211403	0.000215925	0.000127803	0.000166582	0.00017546	0.000454129	0.00049321	0.000659816	0.000730062	0.00103512	0.000832495	0.00129301	0.0010474	0.0010901	0.000991884	0.000985466	0.000650428	0.00110327	0.000905077	0.00113798	0.000379723	0.000476402	0.000621034
FY_6	1					2.81776e-05		4.39835e-05		3.24249e-05		9.36669e-05	6.49539e-05	0.000170699	0.00015764	0.000105081	0.000129225	0.000141204	6.29316e-05	0.000198311	0.000109763	0.000276134	0.000275951	0.00023686	0.000309734	0.000236216	0.000427636	0.000495504	0.000251909	0.000607787	0.000476241	0.00090282	0.000761822	0.000885108	0.00104012	0.00111435	0.00165029	0.00105886	0.00106615	0.00155059	0.000990447	0.000128014	0.000580956	0.000674507	0.000658661	0.000843126	0.000571449	0.00056391	0.000603063
FY_7	1									0.000104062		0.000162549	8.99354e-05		0.000104361	8.21449e-05	0.000151291	8.886e-05	6.23827e-05	9.46746e-05	9.61823e-05	8.82838e-05	8.94935e-05	7.80243e-05	9.76025e-05	5.2952e-05	0.000119697	8.14721e-05	6.80992e-05	7.89518e-05	7.05404e-05	0.000127051	0.000119129	0.000105368	0.000265904	0.000336777	0.000372585	0.000124034	0.000339982	0.00036334	0.000345504	0.000250002	0.000235807	0.000265297	0.000299509	0.000265118	0.00023193	0.000207147	0.000113728
MY_1	1																	6.04248e-05	6.00417e-05	0.000114213	7.2553e-05	7.20582e-05	0.000106005	0.000111521	8.42933e-05	3.78944e-05	3.86206e-05	3.79024e-05	4.40359e-05	6.87391e-05	0.000103119	0.000124709	0.000126305	0.000115515	0.000188918	0.000197617	0.000229926	0.000436713	0.000261919	0.000350149	0.000236361	0.000482448	0.000545044	0.000300457	0.000336524	0.000190165	0.0004702	0.000413483	0.000160769
MY_2	1																			8.02229e-05	0.00018341	0.000133581	0.000157548	9.49405e-05	0.000146359	0.000129175	0.000153774	0.000172292	0.000170196	0.000175719	0.000110866	0.000204094	0.000219282	0.000349194	0.000370965	0.000391291	0.000524006	0.000449674	0.000667588	0.000959498	0.00103673	0.000856617	0.000725632	0.000834693	0.00077599	0.000963872	0.000818866	0.000673735	0.00103668
MY_3	1																	0.000340211	0.000411261	0.000359154	0.000344765	0.000335304	0.000345713	0.000291675	0.000301308	0.00026778	0.000335563	0.000340374	0.000271911	0.000318578	0.000268084	0.000290314	0.000368208	0.000387026	0.00045836	0.000940404	0.00139362	0.000958007	0.000562808	0.00132758	0.000877083	0.000848592	0.000726709	0.000517463	0.000600274	0.000886623	0.00109096	0.000559256	0.000653495
MY_4	1																0.000226906	0.000180518	0.000192619	0.000178961	0.000253245	0.000382131	0.000231045	0.000304859	0.000180681	0.000234613	0.000320019	0.000416628	0.000449166	0.000631214	0.0010826	0.00140453	0.00177574	0.00190616	0.00229838	0.00194853	0.00227688	0.00270574	0.00212718	0.00192193	0.00230828	0.00217386	0.00226667	0.00214811	0.00191218	0.00219755	0.00174049	0.00126566	0.00110206
MY_5	1															5.9787e-05	3.7359e-05	4.29907e-05	4.17659e-05	4.9909e-05	7.20112e-05	5.35393e-05	6.1821e-05	4.14674e-05	5.64952e-05	4.8092e-05	4.37239e-05	2.62385e-05	5.5238e-05	0.000108399	0.00010447	0.000254474	0.000633282	0.000745054	0.000948141	0.000918732	0.000669094	0.000638509	0.000705059	0.000595816	0.000511082	0.000683983	0.000715302	0.000694403	0.000596863	0.000589482	0.000773037	0.000418022	0.000341725
MY_6	1															0.00017738	0.000135148	3.65768e-05	0.000115802	7.74795e-05	0.000131243	0.00012517	0.000121134	0.000158698	0.000195927	0.000248145	0.0001257	0.000114211	0.000133152	0.000191542	0.000317112	0.000251698	0.000191184	0.0005394	0.000589602	0.000838622	0.00115462	0.000901151	0.000563268	0.00108699	0.000595032	0.000586845	0.0010896	0.000538925	0.000372886	0.000196289	0.000166842	0.000112252	0.000208463
MY_7	1														7.37804e-05	2.34006e-05	0.000106129		0.000254441	0.000168537	0.000129528	0.000149869	0.000161251	0.000242599	0.000211359	0.000230227	0.000126667	0.000202663	0.000120329	0.000120107	0.000358764	0.000339821	0.000837296	0.000732089	0.000820857	0.00117553	0.00110795	0.000975867	0.0013664	0.00131113	0.00161754	0.00147003	0.0012575	0.0013191	0.000786348	0.000576257	0.000756444	0.000575118	0.00107463
FO_1	2												7.17952e-05	6.38192e-05	4.86269e-05	2.70081e-05	6.20498e-05	4.73614e-05	3.47315e-05	4.57765e-05	3.02743e-05	6.60638e-05	4.44553e-05	4.93179e-05	9.47969e-05	6.66149e-05	0.000124212	0.000115218	0.000241417	0.00025612	0.000224206	0.000240241	0.000330842	0.000215867	7.61236e-05	6.19462e-05	8.63005e-05	6.01487e-05	5.0708e-05	7.90559e-05	4.83391e-05	6.3693e-05	2.60557e-05	5.9959e-05	5.20824e-05	7.90283e-05	4.95954e-05	0.000102336
FO_2	2											9.49634e-05	7.45073e-05	8.9576e-05	0.000111098	7.81701e-05	0.000116012	0.000200142	6.68879e-05	0.000101561	0.000130929	8.81253e-05	0.000107036	0.000126747	0.000104318	0.0001097	5.7015e-05	0.00012557	8.97047e-05	0.000114332	0.000142809	0.000133913	0.000167184	0.000293472	0.000390102	0.000410423	0.00050942	0.00065663	0.000852691	0.000702586	0.000959241	0.000856721	0.000541773	0.000458934	0.000800394	0.000182206	0.000552233	0.000267465	0.000576668
FO_3	2																0.000221839	0.000118556	0.000123606	0.000170107	0.000178321	0.000191218	0.000172023	0.000157218	0.000157354	7.06201e-05	0.000120278	0.000118913	9.59558e-05	7.02999e-05	0.00016039	0.000240982	0.000436393	0.00027116	0.000185345	0.000259377	0.000174826	0.0002173	0.000396287	0.00018216	0.000159468	0.000295503	0.00023078	0.000300693	0.00017658	0.000142647	0.000135754	0.000316079	0.000221712
FO_4	2					7.99478e-05	7.34483e-05				7.38356e-05	0.000118058	7.14041e-05	7.96556e-05	7.05755e-05	7.50593e-05	7.97544e-05	7.05686e-05	6.78124e-05	7.0691e-05	7.53781e-05	7.50846e-05	7.43773e-05	5.37443e-05	6.46282e-05	7.37945e-05	6.23715e-05	8.42049e-05	6.87868e-05	7.19818e-05	7.46476e-05	6.9313e-05	7.7025e-05	0.000118878	0.000200186	0.000253673	0.000237685	0.000261267	0.000286167	0.000347676	0.00029114	0.000313421	0.000370799	0.000332713	0.000182849	0.000239266	0.000118706	0.000136632
FO_5	2						3.00689e-05	0.000112494	0.000112109			9.10854e-05		6.79134e-05	0.000162693	7.41033e-05	8.54917e-05	6.59591e-05	6.96093e-05	8.30407e-05	7.9509e-05	9.0306e-05	7.52369e-05	8.31824e-05	8.43684e-05	0.00013935	9.3807e-05	9.79936e-05	0.000115343	0.000228181	0.00023161	0.000119488	0.000212029	0.000158415	0.000227062	0.000274621	0.00029256	0.000264097	0.00034366	0.000378279	0.000147957	0.00019708	0.000171672	0.000162123	0.000172837	0.000177647	0.00018112	0.000192995	0.000117547
FO_6	2																0.00016969	0.000449476		0.000217647	0.000466956	0.000183053	0.00014252	0.000230141	0.000219607	0.000277031	0.00020253	0.000225378	0.000204316	0.000283583	0.000168974	0.00022203	0.000217171	0.000318547	0.000337694	0.000436441	0.000378106	0.000299584	0.000275765	0.000324689	0.000275781	0.000329364	0.000379307	0.000457271	0.000384919	0.000309872	0.000356859	0.000264461	0.000370071
FO_7	2	2.31993e-05	6.12805e-05	3.76608e-05	2.10091e-05	8.09395e-05		7.41312e-05	4.53249e-05	0.000161425	3.1432e-05	2.3072e-05	9.44509e-05	7.83124e-05	6.30919e-05	4.61672e-05	0.000135149	6.02605e-05	5.18132e-05	7.99302e-05	9.55872e-05	6.33162e-05	0.000158079	8.48069e-05	4.83052e-05	0.000206578	0.000126752	0.000157943	0.000176452	0.000152719	0.000406413	0.000430248	0.000343335	0.000584799	0.000506685	0.000521846	0.000803392	0.000548911	0.000649272	0.000474931	0.000399987	0.000602933	0.000702612	0.000250834	0.000481027	0.000363959	0.0002606		9.22355e-05
MO_1	2											0.00010807		0.000111917	0.000111692	0.000302917	0.000211432	0.000168575	0.000268242	0.000430321	0.000382573	0.000381533	0.000201183	0.000151819	0.000156264	0.00014164	0.000235201	5.38406e-05	0.000145024	0.000145908	0.000158775	0.000122388	0.000462436	0.000330497	0.000126014	0.000283619	0.000422222	0.000407225	0.000330471	0.000842833	0.000224654	0.000257578	0.000439632	0.000103933	0.000479683	0.000411501	0.000361407	0.000875319	0.000455686
MO_2	2		0.000159236	0.000306208					0.000212481	0.000393462		0.000134423	0.000110707	7.1943e-05	0.000179878	0.000144169	5.68878e-05	0.000198217	0.000326338	0.000186032	0.000206215	0.000128182	0.000169423	0.000315867	0.000196074	0.000146493	0.000274861	0.000116229	0.000111988	0.000205716	0.000139922	0.00016418	0.000244955	0.000252173	0.00018164	0.000130556	0.000201955	0.000459407	0.000123528	0.000268093	0.000350869	0.000419574		0.000234334	0.000193277	0.000129166	0.000450398	0.000102196
MO_3	2					0.000236782	0.000111388		0.000722427	0.000554864	0.000357946	0.000393402	0.000373132	0.000271419	0.000499322	0.000590978	0.000317169	0.000388059	0.000244944	0.000407689	0.00022467	0.000478479		0.000365341	0.00050129	0.000355316	0.00018156	0.000462155	0.000410841	0.000225215	0.000866993	0.000881726	0.00149784	0.00124408	0.00203976	0.00120171	0.00101411	0.000829972	0.0011196	0.000947823	0.000657358	0.00103739	0.0014662	0.0014645	0.00100777	0.000328712	0.000889041	0.000785144
MO_4	2				6.34948e-05		0.00011364		0.000243683	4.47997e-05	5.85027e-05	2.92218e-05		9.57497e-05	3.88447e-05	7.28149e-05	7.44171e-05	8.81006e-05	0.00014153	5.90515e-05	5.22345e-05	9.62781e-05	2.54573e-05	0.000137329	0.000102404	5.04872e-05	4.73874e-05	5.33018e-05	0.000100634	9.66856e-05	0.000219679	0.000321561	0.000381064	0.000284028	0.000459249	0.000214962	0.000453963	0.00043458	0.000458695	0.000506711	0.00042519	0.000336762	4.72109e-05	0.000381527	0.000592943	0.000614339	0.000160141	0.000282751
MO_5	2																0.00023237	0.00020835	6.75892e-05	7.02813e-05	0.00012296	0.000126421	0.000118279	0.000168877	0.000204599	0.000174302	0.00011433	0.000106253	0.000117193	9.82719e-05	9.17334e-05	0.000268286	0.000510675	0.000483348	0.000578395	0.000452018	0.00046512	0.000494875	0.000642488	0.000573772	0.000399441	0.000654549	0.000369787	0.000572699	0.000649668	0.000629587	0.000855857	0.000587865	0.000547693
MO_6	2										0.000535776	0.000545447	0.000739403	0.000575256	0.000380258	0.000437912	0.000775083		0.000298454	0.000176431	0.000375795	0.000536431	0.000322279	0.000416731	0.000308046	0.000473069	0.000307125	0.0004439	0.000267073	0.000281823	0.000417626	0.000220195	0.000298864	0.000502535	0.00034713	0.000218281	0.000550699	0.000786792	0.000323294	0.000426092	0.000404826	0.000348669	0.00040082	0.000303306	0.000511653	0.000442618	0.000356542	0.000278568	0.000723301
MO_7	2															5.71823e-05	0.000233717	0.000254286	0.000435966	0.000233374	0.000231454	0.000424506	0.000319772	0.00021975	0.000245004	0.000119754	0.000287912	0.000149016	0.000222521	5.75748e-05	0.000107867	0.000173034	0.00034033	0.000527935	0.00125149	0.000684158	0.000482782	0.000965657	0.000384358	0.000489127	0.000415588	0.000682591	0.000617904	0.000469925	0.000663114	0.000497704	0.000492229	0.000668414	0.000545745
Average Young		#DIV/0!	#DIV/0!	#DIV/0!	#DIV/0!	0.000191557	9.25064e-05	8.61357e-05	4.37673e-05	4.97495e-05	0.000128288	0.000106208	5.534e-05	8.60263e-05	0.000105402	0.000104187	0.000126628	0.000118139	0.000151364	0.000136322	0.00014151	0.000160627	0.000161337	0.000157923	0.000167244	0.000160413	0.000186478	0.000195319	0.000173165	0.000227028	0.000287741	0.000395106	0.000508162	0.000621574	0.000718737	0.000805305	0.000940381	0.00085606	0.000799491	0.00101233	0.000884516	0.000778521	0.000837493	0.000749447	0.000688077	0.000661327	0.000675913	0.000521433	0.000619823
Average Old		2.31993e-05	0.000110258	0.000171934	4.22519e-05	0.000132556	8.21363e-05	9.33126e-05	0.000267205	0.000288638	0.000211498	0.00017086	0.000219343	0.000150556	0.000166608	0.000173317	0.000197933	0.000178301	0.00016904	0.000166567	0.00018949	0.000209214	0.000148471	0.000182919	0.000177647	0.000171768	0.000159667	0.000164994	0.000169089	0.000163458	0.000243689	0.000257684	0.000394296	0.000398981	0.000493348	0.000385974	0.000433796	0.000477603	0.000445499	0.000467416	0.00036856	0.000456845	0.000443427	0.000396625	0.000453485	0.000324875	0.000372892	0.000373864	0.000405629
SD Young		#DIV/0!	#DIV/0!	#DIV/0!	#DIV/0!	0.000191376	#DIV/0!	5.96123e-05	#DIV/0!	4.80526e-05	#DIV/0!	5.12351e-05	2.35123e-05	5.66601e-05	6.08316e-05	6.19972e-05	6.80847e-05	9.4721e-05	0.000113585	8.6561e-05	8.19227e-05	0.000104636	9.08643e-05	9.0228e-05	8.51127e-05	8.71143e-05	0.000117308	0.000142801	0.00010454	0.000178896	0.000263837	0.000349787	0.000435114	0.000466361	0.000543753	0.000448192	0.000606216	0.000622848	0.000500232	0.000491829	0.000547627	0.00051799	0.000502597	0.000495121	0.000419244	0.000512056	0.000387629	0.00026709	0.000358435
SD Old		#DIV/0!	6.9265e-05	0.000189892	3.00419e-05	9.02634e-05	3.9305e-05	2.71266e-05	0.000266487	0.000229132	0.00022438	0.000177456	0.000253688	0.000161236	0.000153773	0.000187566	0.000184435	0.000126554	0.000130322	0.000123596	0.000135408	0.000169018	9.25951e-05	0.00011448	0.000119643	0.000121377	8.87424e-05	0.000129459	9.33335e-05	8.16263e-05	0.000207018	0.000202061	0.000339199	0.000280995	0.000532692	0.000286129	0.00024803	0.000258491	0.000285433	0.000241263	0.00022728	0.000271809	0.000367451	0.0003406	0.000276864	0.000177797	0.000259103	0.000263581	0.00022045
MEP/iEMG	group	-250	-240	-230	-220	-210	-200	-190	-180	-170	-160	-150	-140	-130	-120	-110	-100	-90	-80	-70	-60	-50	-40	-30	-20	-10	0	10	20	30	40	50	60	70	80	90	100	110	120	130	140	150	160	170	180	190	200	210	220
FY_1	1					307.53	832.99		2260.96	3359.97		1152.31		1336.3	796.723	1714.31	2100.38	1610.77	1091.02	1515.68	769.721	1056.25	743.488	1200.55	1372.25	2227.3	3019.52	2620.68	1851.65	1297.01	3755.13	3954.49	3393.51	4525.05	2245.46	1967.19	1326.48	1536.32	1358.41	698.561	375.161	600.923	576.325	936.937	459.418	588.031	834.852	1442.27
FY_2	1												4112.15		1880.4					3038.12	1138.25	1213	1573.44	2163.53	2419.73	2503.61	2473.2	8002.91	3934.85	5075.71	4403.21	2489.83	1765.34	683.638	1723.77	1097.85	930.323	1087.15	907.926	829.114	702.16	469.712	670.882	489.784	516.204	552.504	859.728	886.487	1144.36
FY_3	1														395.479		902.201		578.933	964.104	3047.84	1628.08	1313.5	1270.85	1259.65	9658.82	1775.65	4773.23	8105.12	5025.44	5839.62	2614.69	1969.49	1312.75	687.472	1713.99	703.311	606.5	1012.59	538.549	673.045	1141.3	1162.91	679.235	991.813	4696.02	742.216	1412.37	505.275
FY_4	1												2359.27	189.322	2744.22		1069.52	3470.14	867.736	3938.4	3392	2983.78	4635.17	9117.44	5665.04	3562.15	3626.33	1915.58	1827.24	1637.74	2255.98	2268.62	1707.41	814.049	708.971	581.585	1448.38	1163.31	816.325	837.055	1172.48	1282.11	1357.89	1112.01	859.599	1330.73	514.39	923.871	792.056
FY_5	1					405.275		2263.46			2263.46		434.819	3834.99	3848.34	2143.93	3253.5	3460	2419.37	2694.04	1591.24	1771.75	1559.99	3895.08	2013.93	4336.28	7733.21	14867	9863.91	9119.58	5711.84	2524.8	1044.57	1572.49	916.06	710.068	477.455	762.452	785.995	1176.74	529.381	775.353	612.707	607.406	573.794	723.814	1497.9	786.898
FY_6	1					3151.37		2414.57		7011.76		3101.57	4594.67	1276.54	798.039	1798.44	1177.75	4511.48	2368.36	1772.14	5248.98	3407.41	1969.43	4699.51	3138.18	3040.76	1871.3	2271.55	5465.68	1680.84	2588.68	1156.17	1136.81	1037.94	496.474	950.249	430.367	792.346	777.537	399.951	807.71	1999.51	1366.54	2800.45	1986.73	1042.28	1132.44	1053.97	1306.25
FY_7	1									763.96		1006.37	449.649		1131.72	1862.59	1690.82	2273.36	861.77	2820.51	1251.06	1274.55	1233.89	1591.58	1341.12	3402.29	1027.37	3857	3863.48	2669.29	2508.91	2317.55	1408.89	2035.97	733.196	1001.56	224.552	1490.14	1217.66	600.165	651.338	742.669	953.961	298.716	653.043	592.002	1228.44	897.106	2147.97
MY_1	1																	333.333	1225	285.928	961.725	714.43	608.328	623.606	703.645	2034.52	3596.25	2962.96	2329.43	3742.29	3914.84	2760.81	1727.94	3203.09	1861.37	1750.77	1472.11	571.009	1230.89	579.406	397.424	754.084	415.252	412.721	427.371	878.674	453.159	565.325	749.765
MY_2	1																			1821.29	809.242	809.475	1329.67	1991.37	1067.07	2609.37	2007.15	2459.09	4279.18	5530.98	4312.03	2722.21	3761.36	2338.19	1583.35	1702.11	1869.21	1477.02	1010.57	818.778	510.549	575.964	979.106	906.731	732.582	630.697	748.023	799.47	679.883
MY_3	1																	217.572	210.117	225.528	224.389	172.596	201.074	261.805	359.542	464.081	543.804	886.779	1383.09	1620.4	2183.13	2538.21	1670.44	1786.55	1309.48	684.894	516.245	401.322	604.249	554.335	928.722	533.729	534.434	802.511	754.191	495.444	498.606	867.71	778.291
MY_4	1																790.83	1659.02	1905.73	1139.44	995.619	1424.06	2283.72	15186.7	9901.25	8734.94	5342.78	3324.74	3311.88	3588.15	2463.82	2082.46	1041.67	839.269	1058.13	985.78	581.362	760.502	816.603	825.004	978.883	322.135	688.36	897.604	676.943	668.141	887.319	1102.95	1771.49
MY_5	1															1837.91	2402.09	3236.46	3078.14	2345.27	1477.35	1760.88	1964.75	4006.37	4304.68	12717.8	13724	21918.1	18363.7	6414.02	6514.27	2885.5	1229.36	878.157	525.498	578.203	1002.3	1068.36	818.47	831.798	1184.83	881.474	779.078	945.075	917.548	730.953	629.562	1370.72	1191.15
MY_6	1															634.067	3422.42	6490.28	3948.13	5164.06	4379.52	2619.93	1512.53	3050.86	2952.21	3283.29	9181.09	12181.3	10177.3	8565.53	2859.48	7057.15	6958.29	2409.2	2922.67	1564.05	1077.89	861.427	1173.84	542.566	441.808	558.045	193.283	1129.82	1628.69	5673.25	4791.02	4995.44	3052.26
MY_7	1														4349.57	9421.48	3824.22		2173.32	9097.8	12045.6	2563.88	783.195	1019.93	3709.37	1123.46	10656.8	10125	9598.87	9292.58	5229.29	3676.05	1536.24	923.683	742.355	637.975	906.047	838.136	849.224	689.844	254.305	414.865	370.924	555.771	2119.49	1363.99	2241.31	2169.44	587.474
FO_1	2												1526.1	2824.8	571.174	2847.46	1152.31	1958.17	2515.11	1692.56	3122.25	6255.38	5322.96	9441.35	11313.7	9667.61	4311.73	4596.37	2248.14	2278.96	692.578	1751.09	533.638	1176.85	2582.17	2187.68	2421.88	2538.23	3429.05	2209.13	3483.37	1946.63	3964.85	3190.38	1892.33	1394.9	1049.64	1542.09
FO_2	2											1160.64	1518.59	803.227	1175.29	1181.32	1487.97	639.126	1692.44	898.186	656.334	724.271	616.696	1036.88	1269.03	1236.83	4659.22	2420.06	9580.59	7454.88	6125.22	7318.01	9270.48	4803.75	3027.91	1712.79	699.664	1040.39	402.25	566.898	453.426	479.281	969.045	932.089	659.206	2464.2	684.898	2546.26	510.948
FO_3	2																806.84	1174.88	986.085	1006.49	1394.65	617.97	892.01	2786.89	1383.62	5448.31	4106.71	4244.06	3834.84	5431.95	2705.58	1346.82	729.104	1242.33	1830.79	963.967	2589.33	2063.17	489.812	1804.99	1411.86	862.876	1888.36	1197.09	3675.42	4091.46	2055.05	819.757	595.341
FO_4	2					438.663	738.077				472.833	501.232	531.448	427.208	591.482	478.29	757.333	813.111	1255.55	864.537	895.039	844.263	1346.41	2184.79	1576	1877.65	2741.96	2577.4	3530.12	2836.95	1997.68	4572.37	2780.17	2677.44	1028	758.704	868.91	755.265	1004.12	498.047	388.65	483.332	232.26	519.415	670.542	746.436	1992.34	1507.07
FO_5	2						974.404	344.517	238.216			990.042		973.753	377.968	1242.92	821.404	1199.91	1077.6	1045.53	896.766	2136.16	1768.28	1277.07	2424.38	1054.99	2668.01	3024.01	1326.73	882.262	796.036	1656.03	1152.32	1215.57	991.568	771.083	598.73	640.749	457.585	611.799	1494.54	922.517	1278.34	779.054	849.742	1791.19	1013.79	1085.11	2120.26
FO_6	2																1384.23	545.233		465.818	388.515	1466.24	1512.29	1459.7	3124.29	1632.29	2147.87	2334.44	2730.91	1711.18	1812.68	2604.12	2038.58	1404.5	2240.38	504.925	1170.71	2204.03	1976.66	1642.24	1996.9	1259.41	1061.5	1051.31	1524.17	2185.16	1278.75	1772.09	1154.29
FO_7	2		1099.87	3740.63	6747.11	2328.11		3857.29	3437.45	725.964	5016.78	4362.83	2162.73	2355.2	9069.33	4962.13	2867.41	3932.59	6689.63	4831.85	5177.38	4677.4	4427.76	13029.9	23946.9	7563.67	8290.63	12071	8941.05	8272.31	2263.22	3827.74	3514.77	2320.28	2864.98	1545.94	1661.65	2102.89	1610.59	1790.94	2679.62	2252.81	978.791	2528.2	1824.71	3005.71	2682.85		6868.51
MO_1	2											342.572		3142.78	21933.8	555.731	2989.44	3533.98	2196.45	1271.65	682.308	1146.65	2470.83	2750.85	2841.78	3546.82	1657.24	14310	6808.22	4758.38	4195.73	4144.57	840.748	645.714	2168.68	920.864	1241.81	1351.83	3174.59	583.462	4267.28	2551.62	1619.21	5188.32	4158.18	463.501	1324.95	449.811	1681.32
MO_2	2		575.954	1128.69					723.187	555.335		2711.02	3345.45	7986.84	2190.08	1741	2779.88	1328.46	2570.47	1620.94	1203.98	3182.31	2965.25	812.159	2097.44	2674.12	917.625	4708.81	3085.09	3919.76	2119.57	2523.34	1198.12	1403.53	1514.8	3307.62	4150.57	984.82	2119.62	880.191	1261.51	616.962		1207.29	1628.99	1392.79	446.514	4954.09
MO_3	2					1144.29	4868.53		3007.29	5317.17	3280.96	4860.97	1430.5	2304.41	2642.73	3815.74	1674.48	3144.6	3364.43	1698.54	5003.58	2574.12		4760.49	1472.24	3903.34	6751.92	6228.41	14323	12478.7	5143.15	5080.5	1687.93	1445.21	1063.83	1530.77	2028.61	2222.03	1726.56	3328.1	2984.97	1279.75	2379.85	1861.23	1717.2	3338.35	4455.57	2319.38
MO_4	2				980.707		625.713		256.731	633.497	811.305	4548.41		1202.74	17089.2	1024.86	847.773	1325.07	1681.63	1597.33	2749.81	1389.57	2738.6	713.168	2725.08	8692.7	7404.92	8135.69	6670.28	3814.54	2835.75	2442.77	1449.57	3324.12	2998.07	392.07	1451.25	450.068	909.486	759.882	1977.21	770.39	6535.39	12030.1	3234.92	2693.19	4835.77	5567.79
MO_5	2																1329.1	1406.67	3010.39	4089.6	3236.32	1097.13	942.968	1680.9	3592.41	2334.27	4805.39	6127.29	6327.26	8005.43	10323.8	4987.76	1296.55	1283.59	1697.27	2081.22	1371.93	1575.2	1524.28	1176.8	1690.81	1426.98	2596.31	1279.16	904.15	1352.5	1242.92	1038.21	1381.19
MO_6	2										716.844	591.541	1623.07	513.793	1203.27	577.85	591.578		1624.33	2681.1	941.589	720.944	1195.16	1579.8	2353.7	1606.59	1392.35	2142.08	2902.23	2706.27	2477.1	4535.16	2406.49	1838.11	1115.38	2589.89	1205.1	994.873	1400.52	1622.19	1481.1	3408.44	1737.93	2811.25	1402.5	1639.01	2521.31	1381.78	979.246
MO_7	2															5811.87	2183.68	2664.32	3582.64	2190.36	2324.15	2698.86	524.817	1502.26	937.94	2088.14	1766.71	12130.6	10125.9	22523.6	13695.1	10234.8	4968.73	3288.72	766.172	1125.34	4240.07	997.067	1062.25	2926.64	2115.27	1481.97	1146.49	1106.63	848.609	1551.11	2702.03	1527.34	3028.78
Average Young		#DIV/0!	#DIV/0!	#DIV/0!	#DIV/0!	1288.06	832.99	2339.02	2260.96	3711.9	2263.46	1753.41	2390.11	1659.29	1993.06	2773.25	2063.37	2726.24	1727.3	2630.17	2666.61	1671.43	1550.87	3577.09	2871.98	4264.19	4755.6	6583.28	6025.38	4661.4	3895.73	2932.04	2167.95	1740	1251.02	1137.59	926.147	958.286	955.734	708.705	686.272	789.419	761.547	898.197	949.815	1426.18	1218.5	1376.72	1225.52
Average Old		#DIV/0!	837.911	2434.66	3863.91	1303.69	1801.68	2100.9	1532.57	1807.99	2059.75	2229.92	1733.98	2253.48	5684.43	2203.56	1548.1	1820.47	2480.52	1853.89	2048.05	2109.38	2055.7	3215.45	4361.32	3809.09	3830.16	6075.02	5888.17	6219.66	4084.51	4073.22	2419.09	2004.98	1849.29	1456.63	1835.73	1422.9	1520.53	1457.24	1977.61	1410.21	2029.87	2548.68	1785.05	2007.82	2020.46	2039.29	2035.54
SD Young		#DIV/0!	#DIV/0!	#DIV/0!	#DIV/0!	1614.42	#DIV/0!	106.851	#DIV/0!	3138.73	#DIV/0!	1169.81	1963.1	1543.3	1498.84	2970.6	1123.42	1923.97	1113.69	2306.49	3086.71	926.722	1058.15	4047.56	2518.36	3546.57	4031.48	6137.19	4733.9	2845.45	1481.7	1358.77	1600.31	1098.59	727.303	498.815	474.391	358.374	217.616	195.231	294.545	438.866	359.963	603.991	555.115	1626.74	1132.56	1115.7	759.072
SD Old		#DIV/0!	370.463	1846.92	4077.46	954.756	2049.72	2483.91	1562.18	2340.49	2007.22	1903.75	858.366	2241.24	7800.89	1885.45	836.595	1132.06	1521.45	1251.58	1598.97	1665.34	1483.12	3621.77	6190.55	2895.35	2352.22	4080.69	3765.06	5656.05	3738.03	2429.93	2314.67	1146.73	804.162	848.062	1157.9	685.003	932.455	903.297	1084.14	861.144	1645.84	3003.09	1130.05	1014.06	1326.28	1541.22	1974.71
[truncated: 118 more columns]

## Sheet: FCR during Extension
									FCR DURING EXTENSION MOVEMENT
MEP	group	-230	-220	-210	-200	-190	-180	-170	-160	-150	-140	-130	-120	-110	-100	-90	-80	-70	-60	-50	-40	-30	-20	-10	0	10	20	30	40	50	60	70	80	90	100	110	120	130	140	150	160	170	180	190	200	210	220	230	240
FY_1	1	0.0157094	0.0163269		0.0304413	0.0131226	0.0239564	0.0160213	0.018158	0.0216107	0.0218459	0.0181787	0.0256653	0.0196542	0.0310325	0.0229649	0.0151075	0.0149848	0.0140393	0.0199107	0.0268336	0.0680542	0.0426128	0.0397883	0.0479736	0.0426741	0.0372326	0.142517	0.275635	0.490231	0.522384	0.265115	0.268496	0.32109	0.405428	0.214044	0.513367	0.223465	0.286525	0.141848	0.131073	0.125989	0.160987
FY_2	1													0.0563049	0.270691	0.043793		0.072098	0.0774001	0.0827544	0.0266013	0.107683	0.151854	0.215994	0.477104	0.36129	0.392764	0.607122	0.434268	0.373539	0.858815	0.66485	0.67603	0.993653	0.550042	0.627165	0.452118	0.901938	0.325258	0.72045	0.330071	0.418287	0.647082	0.397321	0.461846	0.274134	0.336517	0.412834	0.325422
FY_3	1									0.0230408		0.0276184			0.0445572	0.00595093	0.0852969	0.0234221	0.0250672	0.0616973	0.123776	0.0555151	0.0974868	0.0576477	0.0640615	0.205638	0.331902	0.247473	0.541646	0.472978	0.389474	0.717049	0.677043	0.740286	0.65112	0.545069	0.39642	0.286384	0.390059	0.193264	0.378868	0.251311	0.192974	0.194957	0.239221	0.229149	0.226006	0.179291	0.195162
FY_4	1							0.00473094		0.00411983	0.0047306	0.00640922	0.00602809	0.00503542	0.00820208	0.00640974	0.0157943	0.0119279	0.016548	0.0291757	0.027183	0.0325598	0.0410969	0.0445941	0.0469972	0.0741773	0.0938406	0.112341	0.0833627	0.117681	0.0568017	0.0650401	0.074895	0.0386973	0.0713888	0.0658661	0.0899114	0.05768	0.0827579	0.048944	0.0476386	0.0921181	0.0728711	0.0466936	0.033113	0.0401294	0.0724013	0.0599169	0.0633226
FY_5	1											0.0793457	0.0269089	0.026653	0.048282	0.0221254	0.0135438	0.017281	0.0241885	0.0181036	0.0164804	0.0273743	0.027128	0.0567433	0.0343861	0.0435106	0.269282	0.312907	0.261326	0.603447	0.166726	0.321532	0.227541	0.202178	0.129816	0.0944542	0.162998	0.0969201	0.0937664	0.0638223	0.123802	0.0854873	0.0682095	0.0414298	0.0767913	0.0722679	0.0369265
FY_6	1			0.0192282				0.0112934	0.00671344	0.014497	0.0134269		0.0144962	0.009309	0.0102239	0.0300103	0.0243296	0.0205994	0.0234215	0.0342952	0.0388712	0.0433357	0.0484219	0.0414478	0.0526439	0.042635	0.0490578	0.0621035	0.0662539	0.0606528	0.0835422	0.0713566	0.0687152	0.119096	0.0900288	0.0887136	0.128327	0.0932953	0.21218	0.139293	0.0679031	0.109774	0.0640215	0.0782779	0.0809853	0.060526	0.0711655	0.0541781
FY_7	1						0.0112914	0.013888				0.0216691	0.00991838	0.018848		0.0119542	0.0209552	0.0127168	0.0194236	0.0169892	0.0283449	0.0297389	0.0356757	0.0490423	0.0387723	0.0382748	0.0424959	0.104124	0.0566414	0.0867629	0.0637597	0.0670874	0.0798535	0.0810384	0.090407	0.0570015	0.0728447	0.060424	0.0506897	0.0267533	0.0427247	0.0373848	0.0383003	0.0351466	0.0322214	0.0397002	0.032274	0.0207222	0.0247196
MY_1	1															0.021895	0.0137326	0.0401343	0.0137022	0.0238913	0.0341192	0.0527209	0.0685677	0.0607814	0.0716957	0.0712439	0.113473	0.12929	0.101148	0.212467	0.147984	0.164031	0.0676266	0.106315	0.157428	0.135955	0.120963	0.10599	0.115225	0.0897233	0.0580095	0.0642106	0.0482624	0.0360803	0.0449123	0.0690623	0.0657668	0.134967	0.141777
MY_2	1														0.0785303	0.0267031	0.0289903	0.0370788	0.013809		0.043925	0.135255	0.124666	0.171712	0.173977	0.188407	0.5247	0.558555	0.565974	0.769006	0.503693	0.501552	0.445461	0.602131	0.690657	0.66143	0.579369	0.564757	0.270364	0.249663	0.386627	0.286473	0.403376	0.290355	0.371756	0.201519	0.280453	0.318378	0.201594
MY_3	1													0.0247192	0.0406883	0.0278482	0.0421597	0.0462361	0.0308609	0.0203906	0.0258524	0.042267	0.0328762	0.0342888	0.0306354	0.0334196	0.0735183	0.216065	0.296516	0.322155	0.242886	0.620473	0.514423	0.588137	0.468871	0.371132	0.450194	0.207523	0.13967	0.10437	0.2417	0.161346	0.151065	0.159914	0.144807	0.316317	0.164112	0.0753019
MY_4	1															0.104523	0.123596	0.265808	0.059108	0.0783287	0.096283	0.0911152	0.328674	0.369708	0.946265	1.35159	0.929401	1.67235	0.702597	0.682145	1.38266	0.757091	1.12146	1.46094	0.972979	1.29634	1.6697	0.541448	0.683292	0.868775	0.901909	0.67307	0.496433	0.530884	0.839847	0.459628	0.31896	0.987892	0.730965
MY_5	1													0.0114441	0.0111389		0.0173439	0.0123083	0.0110625	0.0231024	0.0279233	0.0405018	0.0347392	0.0627137	0.0587092	0.137604	0.161794	0.200092	0.183067	0.188838	0.209213	0.19114	0.151937	0.137146	0.151398	0.187073	0.147247	0.146256	0.359421	0.119361	0.148126	0.151345	0.148926	0.177154	0.163687	0.117443	0.0968596	0.145976	0.111847
MY_6	1																0.0657059	0.0754827	0.263404	0.177731	0.0981182	0.115206	0.17403	0.157623	0.192491	0.349051	0.340181	0.322419	0.423702	0.395127	0.747337	0.644334	0.583212	0.216026	0.92656	0.340915	0.45137	0.442743	0.305753	0.179407	0.459112	0.30387	0.18155	0.345516	0.172293	0.150707	0.244464	0.211642	0.25019
MY_7	1																0.0111385	0.109859	0.0233955	0.0271616	0.0370774	0.0804364	0.0810238	0.0744008	0.0765533	0.0616832	0.0517302	0.0433049	0.139379	0.305719	0.127634	0.296395	0.134318	0.147434	0.257449	0.130693	0.169272	0.0774398	0.0554583	0.0683911	0.280778	0.236964	0.111949	0.146308	0.0601552	0.0314079	0.12738	0.066842	0.060635
FO_1	2							0.0456213	0.0501991	0.206147	0.0380697	0.0340273	0.0346347		0.0138861	0.0333779	0.0173949	0.0226926	0.0364294	0.03568	0.0499903	0.0713621	0.0728127	0.0722724	0.0555402	0.0438308	0.0392654	0.0740716	0.0931364	0.0682483	0.0528704	0.0488523	0.0512893	0.0605753	0.0628638		0.0796865	0.0764221	0.0940952	0.0395572	0.0936865	0.0968686	0.0953657	0.0374344	0.0458764	0.0288381	0.111335	0.0343356
FO_2	2									0.0152588	0.153351	0.0656889	0.0540125	0.0262833	0.0605267	0.0172424	0.0558875	0.0388674	0.0321121	0.0320657	0.0226514	0.0296536	0.0382389	0.0321467	0.0509634	0.0445319	0.106539	0.0849624	0.0855643	0.135626	0.165926	0.225068	0.332152	0.196905	0.184886	0.232545	0.230972	0.186972	0.23856	0.232603	0.13943	0.109822	0.0740075	0.141221	0.0765217	0.0840545	0.0933463	0.0544774	0.0935385
FO_3	2														0.041353	0.0755304	0.0709032		0.0509655	0.0443269	0.0993115	0.076084	0.0797268	0.0731979	0.0957926	0.124444	0.277805	0.0938623	0.0854653	0.0347157	0.0885443	0.120565	0.118835	0.121241	0.106157	0.139441	0.135521	0.155156	0.148416	0.128037	0.136465	0.102182	0.110136	0.19607	0.126056	0.0999944	0.0888814	0.0958505
FO_4	2	0.00900182	0.0201421	0.035249	0.0154883	0.0217454	0.0154109	0.0190734	0.0167474	0.0253045	0.0166012	0.0225455	0.0173696	0.0268758	0.0195507	0.0236825	0.0159348	0.016734	0.0159966	0.0183614	0.0251012	0.0238814	0.0215919	0.0257879	0.0200118	0.0264893	0.0328831	0.0255211	0.0402287	0.0870831	0.0608809	0.0481932	0.0807183	0.0808267	0.0713355	0.0592542	0.118175	0.0623062	0.0583396	0.086009	0.0485675		0.0462332		0.0468428	0.0442514
FO_5	2									0.0293759	0.012462	0.01671	0.0109117	0.0109881	0.0267792	0.0120947	0.0147795	0.0170571	0.0196636	0.0410462	0.0341804	0.0358908	0.0488296	0.0519124	0.0583993	0.0566869	0.0443796	0.0592976	0.0574845	0.0753287	0.0531202	0.0967915	0.0720235	0.125404	0.0981537	0.148823	0.0414743	0.0475573	0.0971438	0.0831114	0.0682076	0.0316381	0.0770875	0.0600902	0.0372321	0.0469232	0.0707009	0.0451296	0.0242251
FO_6	2															0.101829	0.1353	0.0895726	0.0566892	0.0757196	0.0824652	0.105985	0.119554	0.0937517	0.128113	0.152774	0.111573	0.0820439	0.215248	0.343699	0.241749	0.300483	0.337881	0.159201	0.394357	0.377855	0.252838	0.261378	0.319691	0.382707	0.340674	0.244065	0.250904	0.301204	0.157962	0.260362	0.237536	0.19783	0.188296
FO_7	2			0.0228897	0.0323514	0.0557716	0.017321	0.0562548	0.0389101		0.0524147	0.0214381	0.0278738	0.0416782	0.059118	0.0413781	0.0753982	0.0561734	0.0538385	0.0841786	0.0666984	0.1446	0.114389	0.1173	0.122392	0.18417	0.19373	0.183455	0.27557	0.280221	0.248498	0.251383	0.234403	0.163983	0.186256	0.151646	0.111649	0.135038	0.121534	0.0930784	0.077118	0.101268	0.0863149	0.0954901	0.103809	0.0708764	0.0930802
MO_1	2				0.0170891	0.0331116			0.0405125	0.0700378	0.0096127	0.0270476	0.0169385	0.0248234	0.0499348	0.0409175	0.0200849	0.0207724	0.0139625	0.0297546	0.0233084	0.0229643	0.0218221	0.0171859	0.0195821	0.0194317	0.0497657	0.0193465	0.176064	0.0125128	0.0241091	0.13008	0.0906166	0.169678	0.128555	0.206691	0.32187	0.161786	0.280364	0.317943	0.0832736	0.1192	0.122526	0.0878704	0.0239557	0.12268	0.0688684	0.0183109	0.0180043
MO_2	2	0.00915557		0.0260934	0.0135808		0.0135805	0.0369258	0.0443528	0.0185142	0.0267805	0.0349434	0.0143943	0.0324247	0.0198744	0.0311037	0.0307371	0.0400224	0.0484074	0.0600097	0.051241	0.0489493	0.0478206	0.0484766	0.0423039	0.0452756	0.0587871	0.0585926	0.05236	0.0415546	0.0517867	0.0442498	0.0407398	0.0464635	0.0502001	0.0384899	0.0424194	0.0473679	0.0358893		0.036346	0.0483103	0.12703	0.0700682	0.0651528	0.0906352	0.0524877	0.0617978	0.120541
MO_3	2									0.150915	0.1075	0.201444	0.204624	0.0964855	0.192218	0.0985783	0.163913	0.0896335	0.201505	0.167871	0.121005	0.0700411	0.0874548	0.0973727	0.0890042	0.119858	0.681004	0.488465	1.2759	0.938961	1.09212	0.846789	0.565174	0.576437	0.742342	0.706673	0.607107	0.634104	0.904596	0.888049	0.626301	0.585814		0.655806	0.0650024	0.842733	0.643346	0.535935	0.88093
MO_4	2			0.0424153		0.0288401	0.0125122			0.0338746	0.0309753	0.0256348	0.0460824	0.0536043	0.0420368	0.0685859	0.0310428	0.017433	0.0244648	0.0274656	0.0349431	0.0576479	0.0433357	0.100787	0.223143	0.0666068	0.172799	0.0438935	0.172252	0.476065	0.29254	0.116029	0.105959	0.394327	0.407238	0.173291	0.186844	0.404892	0.146661	0.103831	0.151682	0.224383	0.146974	0.123095	0.398904	0.0991067	0.151825
MO_5	2										0.202336	0.192111		0.0527954	0.0146504	0.0388611	0.028543	0.0224255	0.0511938	0.0347923	0.0585578	0.0750899	0.0748528	0.0775341	0.0979653	0.145544	0.116809	0.218177	0.214454	0.194344	0.689323	0.210796	0.362729	0.411675	0.363773	0.40209	0.350932	0.27032	0.554804	0.329503	0.360627	0.428499	0.381649	0.481868	0.321123	0.226138	0.351613	0.283384	0.283871
MO_6	2				0.0799617	0.253599		0.289307		0.133516	0.114901	0.146535	0.17807		0.216828	0.114966	0.184176	0.0575653	0.0619078	0.0456865	0.0252285	0.0334921	0.0335867	0.0304512	0.0345816	0.0367548	0.0731216	0.110345	0.0841554	0.0712094	0.0640306	0.0799967	0.0424715	0.0487784	0.133873	0.124885	0.125341	0.0621423	0.191042	0.217019	0.109254	0.155335	0.0531526	0.139161	0.071411	0.0903646	0.0515742	0.0661749	0.100048
MO_7	2							0.0221252	0.317688		0.285492	0.0331116	0.223236	0.0630188	0.0486255	0.0360107	0.235039	0.178224	0.109711	0.0563069	0.030493	0.0515759	0.0555468	0.0710711	0.0467445	0.0781532	0.0777073	0.122072	0.546914	0.227205	0.221347	0.138653	0.580019	0.588219	0.302914	0.269852	0.192805	0.12263	0.216902	0.214687	0.521181	0.149917	0.181209	0.121979	0.270311	0.0630188	0.167957	0.353812	0.204314
Average Young		0.0157094	0.0163269	0.0192282	0.0304413	0.0131226	0.0176239	0.0114834	0.0124357	0.0158171	0.0133345	0.0306442	0.0166034	0.021496	0.0603718	0.0294707	0.0367457	0.0542812	0.0439593	0.0471948	0.0465278	0.0658402	0.0920609	0.102606	0.165162	0.214371	0.243669	0.337904	0.295108	0.362911	0.393065	0.381932	0.363644	0.411012	0.400969	0.34399	0.386007	0.271876	0.240744	0.21529	0.257024	0.214116	0.199	0.190772	0.209357	0.158615	0.159484	0.222328	0.210563
Average Old		0.0090787	0.0201421	0.0316619	0.0316943	0.0786135	0.0147062	0.0782179	0.084735	0.0758826	0.0875413	0.0684364	0.0752862	0.0428978	0.0619525	0.0524399	0.077081	0.051321	0.0554891	0.0538046	0.0517982	0.0605155	0.0613973	0.0649462	0.077467	0.0817537	0.145441	0.118865	0.241057	0.213341	0.23906	0.189852	0.215358	0.224551	0.230922	0.233195	0.199831	0.187719	0.243431	0.239703	0.199487	0.184408	0.134815	0.193181	0.129297	0.154998	0.167889	0.158822	0.212641
SD Young		#DIV/0!	#DIV/0!	#DIV/0!	#DIV/0!	#DIV/0!	0.00895553	0.00489921	0.00809253	0.00864708	0.008558	0.0283031	0.00934462	0.0159444	0.0820585	0.0271919	0.0344469	0.0676207	0.0658805	0.0453884	0.0334887	0.0347921	0.0828238	0.0956162	0.253882	0.345855	0.251464	0.420153	0.208681	0.221842	0.382917	0.25983	0.317591	0.418595	0.315529	0.344913	0.410484	0.251994	0.173287	0.254402	0.232892	0.170527	0.185008	0.157903	0.231293	0.131293	0.109315	0.267671	0.205229
SD Old		0.000108718	#DIV/0!	0.00887811	0.027992	0.0986452	0.0021146	0.104358	0.11469	0.0701842	0.0879852	0.0695324	0.0830654	0.024671	0.0654868	0.0333893	0.0727979	0.0460862	0.0487022	0.0376912	0.0308683	0.0340407	0.0312309	0.0313119	0.0547105	0.0532518	0.169057	0.120025	0.325871	0.248317	0.300591	0.205238	0.189919	0.188576	0.193303	0.178354	0.150898	0.164234	0.231887	0.223012	0.18726	0.158354	0.0926368	0.183121	0.1172	0.20849	0.166236	0.16682	0.264829
iEMG	group	-230	-220	-210	-200	-190	-180	-170	-160	-150	-140	-130	-120	-110	-100	-90	-80	-70	-60	-50	-40	-30	-20	-10	0	10	20	30	40	50	60	70	80	90	100	110	120	130	140	150	160	170	180	190	200	210	220	230	240
FY_1	1	3.18909e-05	4.05884e-05		4.22287e-05	3.01743e-05	2.6886e-05	3.82147e-05	8.26645e-05	4.37485e-05	4.21823e-05	2.16103e-05	5.74264e-05	3.86532e-05	3.73694e-05	4.24358e-05	3.37196e-05	4.64845e-05	3.31004e-05	5.07867e-05	3.33375e-05	2.59971e-05	3.67388e-05	2.40398e-05	2.72751e-05	2.82714e-05	3.86952e-05	6.03833e-05	6.91846e-05	7.43853e-05	6.01891e-05	5.94376e-05	5.40698e-05	7.67596e-05	0.000547014	0.000718338	0.000773513	0.000723552	0.000820305	0.000637983	0.000382447	0.00093926	0.00120083
FY_2	1													0.000135932	0.000146141	0.000132856		0.00018345	8.16249e-05	0.000138117	0.000196998	3.63992e-05	0.000299009	0.000257737	0.000171843	0.000188767	9.45053e-05	0.000106353	0.000296692	0.000112828	0.000425949	0.000611338	0.000433321	0.000611378	0.000670353	0.000567848	0.00125631	0.000630351	0.000758989	0.000837358	0.000807617	0.000717468	0.000696709	0.000714285	0.000862113	0.000329418	0.000649154	0.000404254	0.000605428
FY_3	1									5.41687e-05		1.69373e-05			6.50201e-05	1.48392e-05	5.98908e-05	3.22357e-05	3.49735e-05	5.47386e-05	4.35939e-05	4.86931e-05	4.20822e-05	4.66919e-05	3.20117e-05	5.63346e-05	7.96318e-05	7.29716e-05	6.91369e-05	8.66936e-05	0.000111595	7.93307e-05	0.000224509	0.000238343	0.000238369	0.000352774	0.000624346	0.000438722	0.000393853	0.000441036	0.000468688	0.000337985	0.000400583	0.000230353	0.000245175	0.000147893	0.000115869	0.000133682	0.000166155
FY_4	1							1.12097e-05		6.39594e-06	8.22111e-06	9.41678e-06	9.55208e-06	8.64279e-06	9.94532e-06	9.29212e-06	1.07878e-05	9.55926e-06	1.05558e-05	9.33217e-06	9.60601e-06	1.56779e-05	1.30109e-05	1.01784e-05	1.18601e-05	1.97523e-05	2.61124e-05	5.05739e-05	2.80122e-05	4.48055e-05	4.57691e-05	0.000104687	4.80661e-05	7.18291e-05	9.8918e-05	5.76401e-05	8.43278e-05	8.33252e-05	5.74258e-05	0.00010099	0.00012321	0.000149442	0.000108819	5.92797e-05	2.95974e-05	7.19509e-05	4.25221e-05	7.49681e-05	5.98862e-05
FY_5	1											3.3493e-05	4.50013e-05	5.6219e-05	6.75216e-05	2.82782e-05	2.80693e-05	4.21992e-05	4.0282e-05	3.98988e-05	3.35967e-05	6.77186e-05	1.99695e-05	2.87437e-05	2.61519e-05	2.68879e-05	3.37937e-05	2.79498e-05	4.24237e-05	4.1495e-05	5.27964e-05	9.53201e-05	0.000211059	0.000161363	0.000254515	0.000400834	0.000263841	0.00024304	0.000274664	0.000190692	0.000346537	0.000182171	0.000183198	0.000143765	9.76179e-05	9.74575e-05	0.000189327
FY_6	1			9.8037e-06				1.45148e-05	1.74215e-05	1.7242e-05	2.27755e-05		1.47889e-05	8.68211e-06	1.29033e-05	1.55948e-05	2.86475e-05	2.37309e-05	2.25252e-05	1.74248e-05	1.26398e-05	2.79961e-05	3.69803e-05	1.97058e-05	2.58838e-05	2.5875e-05	4.02211e-05	4.01403e-05	4.8041e-05	7.77965e-05	2.6913e-05	7.2974e-05	6.63535e-05	5.54374e-05	0.000105263	6.68032e-05	6.59324e-05	0.000111756	7.25411e-05	8.32309e-05	0.000131416	9.46437e-05	0.000175516	0.000200634	0.000176229	0.000270662	7.66665e-05	0.000201115
FY_7	1						2.18121e-05	2.08646e-05				2.10354e-05	4.72026e-05	1.71415e-05		2.33892e-05	2.11908e-05	2.93029e-05	3.05271e-05	1.99242e-05	1.89061e-05	2.15822e-05	2.50162e-05	2.89469e-05	2.65479e-05	2.6781e-05	3.5955e-05	4.91621e-05	6.37363e-05	6.3822e-05	5.53513e-05	3.97961e-05	5.55651e-05	6.46588e-05	5.32272e-05	4.51142e-05	7.2823e-05	0.000117688	0.000101329	0.000120358	0.000124772	0.000167963	8.16793e-05	9.35392e-05	5.37057e-05	5.07749e-05	4.92504e-05	6.53722e-05	9.50655e-05
MY_1	1															2.87439e-05	4.5368e-05	4.77994e-05	7.33367e-05	3.20991e-05	4.60964e-05	4.40342e-05	1.96477e-05	2.66606e-05	3.62077e-05	2.19964e-05	2.2982e-05	5.39472e-05	6.44727e-05	9.19234e-05	9.22273e-05	8.93064e-05	8.45822e-05	0.00014735	0.000222522	0.000226967	0.00031634	0.000342001	0.000251738	0.000196629	0.000419671	0.000225115	0.00015716	0.000180312	0.000205893	0.000210121	0.000228455	0.000139372	0.000155784
MY_2	1														4.81778e-05	2.67172e-05	3.78671e-05	2.02781e-05	1.1777e-05		2.51706e-05	2.87273e-05	5.13115e-05	2.48953e-05	2.67393e-05	3.55788e-05	5.18473e-05	4.99274e-05	7.3318e-05	0.000224161	0.000127601	0.000173842	0.00018568	0.000346064	0.000547764	0.000391674	0.000266196	0.00038982	0.000341383	0.00031765	0.000379554	0.000256451	0.00039102	0.00028474	0.000188646	0.00034504	0.000292477	0.000460447	0.000281864
MY_3	1													2.49863e-05	2.91879e-05	2.80497e-05	1.44655e-05	4.17361e-05	5.1899e-05	2.42935e-05	4.12927e-05	8.07275e-05	9.19213e-05	0.000108443	5.34886e-05	4.02394e-05	3.23e-05	3.39563e-05	5.64194e-05	6.64958e-05	4.58724e-05	6.73997e-05	2.2796e-05	4.26889e-05	0.000341842	0.000406545	0.000426761	0.000563545	0.000245737	0.00037262	0.000627974	0.000382156	0.000782309	0.000290266	0.000644446	0.000902047	0.000628026	0.000381642
MY_4	1															4.79507e-05	7.27081e-05	1.6098e-05	4.02464e-05	2.20631e-05	3.02124e-05	0.000110082	5.37409e-05	6.5546e-05	9.55716e-05	8.1995e-05	0.000184996	0.000240598	0.00016109	0.00065281	0.00108725	0.000936083	0.000903878	0.000795491	0.00129748	0.000937689	0.00107868	0.000850823	0.0015868	0.000623917	0.00141402	0.000933426	0.00187367	0.00133981	0.000927336	0.00089239	0.000852889	0.000389226	0.000448084
MY_5	1													1.13297e-05	1.9455e-05		1.49382e-05	1.14622e-05	1.25623e-05	1.85136e-05	1.49941e-05	1.28744e-05	1.28047e-05	1.20354e-05	1.25375e-05	1.34201e-05	2.6118e-05	4.02388e-05	6.40512e-05	5.44242e-05	6.60045e-05	5.44661e-05	0.000153914	0.000175912	0.000197354	0.000230827	0.000115562	0.000181894	0.000229511	0.000188069	0.000132441	0.000195533	0.000217044	0.000141735	0.000136749	0.000124442	0.000156841	8.86398e-05	0.000119209
MY_6	1																4.40862e-05	5.65085e-05	5.44763e-05	7.54317e-05	2.226e-05	4.59168e-05	5.47218e-05	4.86103e-05	2.57132e-05	3.64191e-05	2.76058e-05	3.74714e-05	5.79451e-05	4.57728e-05	8.04716e-05	0.000139235	0.000174265	0.000202238	0.000348793	0.000268872	0.000335284	0.000368407	0.000360451	0.000308171	0.000297112	0.000311187	0.00021236	0.000161844	0.000116768	0.000187404	0.00019138	6.48887e-05	0.000306531
MY_7	1																2.73877e-05	2.676e-05	3.48952e-05	1.45476e-05	9.51048e-05	1.35005e-05	2.18803e-05	1.55319e-05	2.49259e-05	2.48229e-05	4.45417e-05	6.53403e-05	7.95343e-05	8.89631e-05	8.45267e-05	4.71773e-05	4.86358e-05	5.14933e-05	0.000135153	6.65686e-05	0.000115373	0.000120384	0.000530637	0.000208119	0.000575495	0.000224749	9.41456e-05	5.76757e-05	0.000180254	0.000184641	0.00010354	0.00011038	0.000170279
FO_1	2							1.20911e-05	2.10294e-05	2.45182e-05	1.66691e-05	2.80109e-05	1.26814e-05		2.36063e-05	3.02927e-05	2.58084e-05	2.20891e-05	2.18981e-05	1.87823e-05	1.57832e-05	1.72292e-05	2.12203e-05	3.6144e-05	2.8484e-05	3.53485e-05	5.3321e-05	4.46206e-05	2.51881e-05	3.09413e-05	2.05221e-05	2.90166e-05	2.28067e-05	3.40411e-05	2.83739e-05		3.86404e-05	2.29398e-05	2.05348e-05	3.78422e-05	2.0262e-05	1.95189e-05	2.97386e-05	3.85596e-05	2.93661e-05	2.68612e-05	2.11991e-05	1.21818e-05
FO_2	2									1.96457e-05	4.82941e-05	3.31983e-05	9.96816e-05	3.33309e-05	6.75788e-05	0.000253144	3.78688e-05	0.000118801	8.33151e-05	4.47178e-05	6.50405e-05	3.12406e-05	5.59447e-05	3.63341e-05	2.93746e-05	2.56137e-05	2.21405e-05	3.48996e-05	3.36393e-05	3.5594e-05	8.74746e-05	4.86176e-05	4.94634e-05	8.79369e-05	0.000325054	0.000224501	0.000418952	0.000253922	0.000270287	0.000273667	0.000307172	0.000334759	0.000260343	0.00031212	0.000371921	0.000250998	0.000181557	0.000251872	0.000133309
FO_3	2														4.26882e-05	1.97571e-05	6.65897e-05		5.98935e-05	3.00532e-05	5.44234e-05	6.40298e-05	4.8167e-05	3.07935e-05	5.63472e-05	4.48251e-05	3.39065e-05	4.77727e-05	5.1839e-05	2.76762e-05	7.88838e-05	7.76279e-05	8.3317e-05	6.61814e-05	8.61025e-05	6.67127e-05	4.59139e-05	8.43824e-05	0.000104544	0.000119757	0.000126294	8.67219e-05	0.000128857	9.67124e-05	9.90667e-05	0.000103221	0.000110055	8.75095e-05
FO_4	2	1.19458e-05	1.81836e-05	2.15216e-05	3.96358e-05	4.78457e-05	2.61642e-05	3.55193e-05	2.39132e-05	2.61071e-05	2.86482e-05	2.8271e-05	2.61891e-05	2.4925e-05	1.92247e-05	2.98514e-05	2.76349e-05	2.90034e-05	3.97976e-05	3.02841e-05	2.79474e-05	2.4394e-05	2.23319e-05	2.83663e-05	2.22341e-05	2.79479e-05	2.42248e-05	2.32375e-05	3.5095e-05	3.88097e-05	4.98373e-05	3.25371e-05	3.64023e-05	4.27067e-05	8.05213e-05	5.34713e-05	7.85081e-05	0.000100323	6.53936e-05	0.000105665	0.000176926		8.77294e-05		8.19374e-05	9.30132e-05
FO_5	2									8.1883e-05	2.07179e-05	1.95542e-05	3.33791e-05	1.43134e-05	3.41225e-05	1.49978e-05	1.74498e-05	2.99679e-05	2.87974e-05	3.84056e-05	1.68319e-05	2.0783e-05	2.49888e-05	1.55848e-05	1.79455e-05	2.00276e-05	2.62782e-05	3.93198e-05	5.59818e-05	4.22943e-05	4.79041e-05	9.27307e-05	4.95953e-05	0.000123071	5.17153e-05	0.000160132	8.62828e-05	8.99498e-05	0.000161771	0.00021076	7.02389e-05	8.26784e-05	9.04802e-05	7.18683e-05	0.000277526	3.39403e-05	3.47746e-05	5.96699e-05	7.39327e-05
FO_6	2															0.00011063	0.000148225	0.000142369	0.000136412	0.000144461	0.000165758	7.35482e-05	0.000101331	9.35933e-05	3.19247e-05	5.40343e-05	4.77331e-05	5.07616e-05	5.27455e-05	5.53328e-05	4.55623e-05	6.76444e-05	6.88175e-05	4.8838e-05	0.000163191	0.000247166	0.000190768	0.000170283	0.000334921	0.00028409	0.0005494	0.00027172	0.000302718	0.000205143	0.000333072	0.000280844	0.000242621	0.000137177	0.000297204
FO_7	2			1.11195e-05	1.77498e-05	3.55025e-05	1.19015e-05	1.43116e-05	1.67132e-05		1.34749e-05	1.92913e-05	3.30605e-05	2.28453e-05	1.66274e-05	2.30021e-05	2.08897e-05	2.7978e-05	2.65095e-05	2.7383e-05	2.71543e-05	3.07781e-05	7.32796e-05	2.45881e-05	3.43239e-05	2.70312e-05	6.15328e-05	4.21036e-05	4.50968e-05	8.59258e-05	5.7099e-05	0.000123713	0.000104602	0.000117552	0.000162543	0.00017821	0.000104714	0.000102362	9.47388e-05	6.23409e-05	6.4919e-05	5.1326e-05	0.000202557	9.63927e-05	5.55378e-05	7.29461e-05	5.06465e-05
MO_1	2				1.21346e-05	1.22452e-05			3.16409e-05	1.19019e-05	7.94685e-06	1.9182e-05	1.76218e-05	5.43758e-05	4.87876e-05	3.19285e-05	2.96528e-05	2.16978e-05	2.99814e-05	5.11169e-05	2.76375e-05	5.24118e-05	3.97509e-05	1.91048e-05	3.50909e-05	2.29415e-05	2.94523e-05	3.18946e-05	3.08916e-05	1.61985e-05	1.83215e-05	3.3719e-05	2.9905e-05	4.19545e-05	5.07412e-05	5.14591e-05	9.00182e-05	7.4114e-05	0.000193652	0.000113846	7.022e-05	0.000193056	0.000320519	0.000189833	0.000122181	2.27075e-05	3.38398e-05	5.4962e-05	9.9985e-05
MO_2	2	3.37995e-05		1.16845e-05	1.21991e-05		1.38902e-05	1.47967e-05	3.07064e-05	1.31783e-05	1.45076e-05	1.55774e-05	1.97643e-05	2.40188e-05	1.48142e-05	3.11502e-05	1.77562e-05	1.83538e-05	1.61496e-05	1.57416e-05	1.78306e-05	1.96411e-05	2.26321e-05	2.50968e-05	3.24655e-05	2.99503e-05	2.58811e-05	3.29867e-05	2.0497e-05	3.16363e-05	2.24735e-05	2.48284e-05	5.12241e-05	2.92802e-05	2.69699e-05	2.52797e-05	3.02188e-05	2.14818e-05	2.56343e-05		2.31219e-05	2.27775e-05	2.19964e-05	1.90269e-05	2.21768e-05	1.56702e-05	1.91412e-05	2.32115e-05	2.49891e-05
MO_3	2									0.000201416	9.13586e-05	0.000134261	0.000111258	0.000190859	0.00015151	0.000188381	0.000171107	7.91219e-05	0.00015156	7.30563e-05	0.000125954	8.95972e-05	8.19365e-05	0.000109787	9.14447e-05	9.56477e-05	0.000171565	3.98609e-05	6.66065e-05	8.05982e-05	7.49033e-05	0.000141031	0.000138939	0.000326664	0.00103109	0.0010508	0.000669513	0.000639727	0.000762267	0.000514009	0.000481945	0.000545504		0.000101578	0.000399628	0.000494862	0.000838893	0.000244503	0.000367934
MO_4	2			1.44009e-05		6.45727e-05	5.67245e-05			3.29764e-05	8.76617e-05	0.000217819	4.27949e-05	7.9043e-05	3.6513e-05	5.17409e-05	0.00010706	2.24126e-05	3.16607e-05	6.2629e-05	4.78125e-05	3.22197e-05	5.7582e-05	3.27481e-05	4.35225e-05	2.45397e-05	3.88995e-05	4.2395e-05	0.000104576	7.64414e-05	9.17569e-05	6.42606e-05	9.28509e-05	0.000128694	9.29678e-05	0.000104833	4.12369e-05	5.74875e-05	0.000405965	0.000143126	0.000122273	0.00013085	0.000173369	0.000292847	0.000184452	0.000203241	3.15563e-05
MO_5	2										0.00022911	2.59181e-05		1.24359e-05	1.66048e-05	2.18272e-05	4.24839e-05	4.4573e-05	0.000115232	3.17946e-05	9.83295e-05	7.02391e-05	7.02424e-05	2.67221e-05	8.62149e-05	2.65473e-05	2.49119e-05	2.69615e-05	4.31569e-05	3.7503e-05	5.77592e-05	6.08651e-05	4.08501e-05	5.59149e-05	0.000136459	0.000150809	0.000204778	0.000155234	0.000175756	0.000193031	0.000341402	0.00037014	0.000587479	0.000343088	0.000336175	0.000277047	0.000765134	0.000672351	0.000914601
MO_6	2				5.03696e-05	3.17428e-05		0.000102005		9.66643e-05	0.000132479	0.000152498	6.78922e-05		2.61734e-05	0.000148099	6.84052e-05	0.000149956	0.000102393	0.000133894	3.85736e-05	9.69366e-05	9.03262e-05	4.83982e-05	3.42195e-05	3.85907e-05	4.259e-05	3.10538e-05	2.29415e-05	2.68548e-05	3.55166e-05	2.63001e-05	5.15757e-05	3.08175e-05	0.000108529	9.71075e-05	3.66104e-05	4.67268e-05	0.000108087	7.23732e-05	0.000210748	8.57364e-05	0.000104439	0.00010882	0.000102641	6.25331e-05	0.000134631	8.12968e-05	0.000133643
MO_7	2							2.41852e-05	9.25064e-05		0.000176239	2.1286e-05	0.000220413	1.86157e-05	4.63056e-05	3.56674e-05	4.66645e-05	7.55538e-05	7.97537e-05	5.98109e-05	0.000102417	9.30206e-05	6.75941e-05	5.39711e-05	6.10445e-05	2.0146e-05	4.02675e-05	3.88551e-05	4.92564e-05	5.36667e-05	5.89644e-05	3.87939e-05	5.26016e-05	5.03098e-05	6.06641e-05	4.81605e-05	6.40781e-05	6.90316e-05	0.000233519	0.00027392	8.60545e-05	0.000205384	0.000256635	0.000328045	0.000176541	0.000268898	8.96437e-05	0.00012688	0.000140339
Average Young		3.18909e-05	4.05884e-05	9.8037e-06	4.22287e-05	3.01743e-05	2.4349e-05	2.1201e-05	5.0043e-05	3.03888e-05	2.4393e-05	2.04985e-05	3.47943e-05	3.76983e-05	4.84135e-05	3.61952e-05	3.3779e-05	4.19717e-05	3.80558e-05	3.97824e-05	4.45578e-05	4.14233e-05	5.56311e-05	5.1269e-05	4.26255e-05	4.47958e-05	5.28075e-05	6.63581e-05	8.38613e-05	0.000123313	0.000168751	0.000183599	0.000190478	0.000217215	0.000361326	0.000338464	0.000413949	0.000368951	0.000430383	0.000330487	0.000445068	0.000365539	0.000469646	0.000299864	0.000297272	0.000293403	0.000275107	0.000209499	0.000240829
Average Old		2.28726e-05	1.81836e-05	1.46816e-05	2.64178e-05	3.83818e-05	2.71701e-05	3.38182e-05	3.60849e-05	5.64767e-05	7.22589e-05	5.95722e-05	6.22487e-05	4.74763e-05	4.1889e-05	7.07478e-05	5.9114e-05	6.01444e-05	6.59538e-05	5.44379e-05	5.93924e-05	5.11478e-05	5.55234e-05	4.15166e-05	4.31883e-05	3.52279e-05	4.59074e-05	3.76231e-05	4.55365e-05	4.56767e-05	5.33556e-05	6.1549e-05	6.23536e-05	8.45687e-05	0.00017178	0.000189126	0.000150017	0.000134855	0.000211219	0.000184956	0.000189355	0.000184629	0.000197451	0.000169541	0.000185159	0.000157627	0.000196438	0.000159238	0.000242882
SD Young		#DIV/0!	#DIV/0!	#DIV/0!	#DIV/0!	#DIV/0!	3.58777e-06	1.20293e-05	4.61338e-05	2.23044e-05	1.70383e-05	8.74454e-06	2.12588e-05	4.30273e-05	4.22235e-05	3.40045e-05	1.81874e-05	4.31657e-05	2.15776e-05	3.51293e-05	4.87571e-05	2.81288e-05	7.32513e-05	6.48544e-05	4.25363e-05	4.49163e-05	4.3301e-05	5.38785e-05	6.82421e-05	0.000159084	0.000282091	0.000260497	0.000232555	0.000226169	0.00032756	0.000264438	0.000383261	0.000247085	0.000404546	0.000229197	0.000346865	0.000284548	0.000517694	0.000354735	0.000305089	0.000282804	0.000262743	0.000153087	0.000172708
SD Old		1.54529e-05	#DIV/0!	4.77966e-06	1.75337e-05	1.94359e-05	2.06878e-05	3.4524e-05	2.82211e-05	6.22313e-05	7.31078e-05	6.83017e-05	6.20229e-05	5.43946e-05	3.64453e-05	7.49546e-05	4.93673e-05	4.84074e-05	4.56486e-05	3.96271e-05	4.65852e-05	2.94991e-05	2.67247e-05	2.76596e-05	2.25693e-05	1.98982e-05	3.809e-05	7.85617e-06	2.17798e-05	2.17178e-05	2.40189e-05	3.65935e-05	3.21993e-05	7.78636e-05	0.000259014	0.000268353	0.000182159	0.000158043	0.000194646	0.000129523	0.000169182	0.000157889	0.000153341	0.000115746	0.000133199	0.000141544	0.000277543	0.000187831	0.000274019
MEP/iEMG	group	-230	-220	-210	-200	-190	-180	-170	-160	-150	-140	-130	-120	-110	-100	-90	-80	-70	-60	-50	-40	-30	-20	-10	0	10	20	30	40	50	60	70	80	90	100	110	120	130	140	150	160	170	180	190	200	210	220	230	240
FY_1	1	492.598	402.256		718.409	434.893	1010.62	463.865	219.659	664.713	592.021	1013.54	554.173	718.688	991.865	581.696	442.785	389.537	509.355	465.269	1070.2	2662.93	1476.19	1866.6	1904.14	2032.52	1092.66	2470.99	3453.09	8422.51	8577.75	4460.88	6178.02	5004.44	1147.26	471.237	695.491	296.356	445.305	260.671	351.616	162.796	134.062
FY_2	1													368.582	1852.26	588.083		498.73	868.443	2547.17	406.902	3073.62	1323.05	2392.35	2743.34	2383.38	5935.21	7431.05	2394.79	4776.62	2410.31	1236.92	2535.79	2423.88	1385.71	1218.4	465.223	2120.18	771.834	746.15	616.666	1153.87	1224.26	823.897	3141.83	1100.4	675.669	1380.7	803.615
FY_3	1									425.352		1630.63			680.504	401.028	1484.58	730.739	774.986	1568.39	2985.81	1404.91	2857.81	1555.62	2288.48	4806.93	5885.68	4414.86	7806.58	5673.78	4418.74	11840.7	4634.51	3656.03	4678.82	1790.16	941.769	880.519	877.153	481.932	757.389	1029.23	496.806	1372.33	1622.48	2480.88	2973.4	1318.76	1276.49
FY_4	1							422.04		644.133	575.421	680.617	666.889	590.915	933.538	690.868	1514.43	1265.72	1749.7	3177.61	2993.73	3249.71	3735.2	4581.62	4342.6	5200.96	4203.09	2857.92	3436.82	3399.51	1537.04	658.495	1839.37	627.475	794.112	1519.73	1376.76	1139.63	1871.73	647.986	400.508	1085.39	778.026	1038.27	1160.29	557.734	1795.63	878.205	1141.21
FY_5	1											2369.02	809.026	506.428	827.162	1173.51	684.508	847.787	791.835	645.105	785.089	706.959	1439.39	1878	1300.13	2086.53	10610.6	11798.9	7206.37	14513.9	4365.38	5075.82	2643.82	3983.54	1049.59	367.926	680.644	519.644	530.123	603.652	516.616	479.306	819.256	365.696	1006.33	1126.09	222.675
FY_6	1			1961.32				778.062	385.354	840.799	589.532		1045.67	1072.21	780.051	1886.96	1101.79	1037.75	1144.75	2027.93	3274.65	1999.24	2429.21	2341.53	2266.22	1880.91	1250.02	1855.83	1473.02	1131.35	3793.34	1358.41	1407.73	2870.01	1671.91	1717.34	2104.24	1430.53	4838.66	1700.61	643.1	1513.55	562.061	514.324	1075.68	1090.9	1146.61	269.388
FY_7	1						517.669	665.626				1030.13	210.123	1182.19		574.898	1231.9	730.196	835.62	988.131	1637.11	1678.85	1835.5	2130.36	1501.23	1507.65	1055.07	1623.32	1133.97	1395.37	1123.75	2214.32	1633.22	1292.08	2459.66	1803.1	1228.66	1287.1	1080.43	306.148	600.413	356.32	826.917	585.382	1325.25	913.413	727.063	351.077	306.397
MY_1	1															853.048	302.693	1472.32	373.787	1408.02	1700.96	2366.68	4560.49	3600.34	3353.77	3754.82	6159.78	6844.39	1870.73	2860.81	1841.73	2735.55	1563.49	1320.25	799.264	994.362	438.316	425.339	451.29	502.167	177.264	296.871	464.5	406.478	370.217	331.371	823.501	2079.79	1639.47
MY_2	1														1672.99	977.99	1407.16	1747.79	1178.22		2441.74	7264.14	8040.15	9087.49	12927.1	7613.73	11201.7	15086.5	12314.9	5269.98	5563.31	3268.39	2795.38	2427.95	1393.41	1703.45	2593.66	1766.59	1137.95	813.939	1072.05	1709.93	1894.61	1751.38	2414.81	613.34	3428.21	1098.11	1358.64
MY_3	1													989.313	1311.41	1352.54	3301.89	2059.26	726.68	1102.61	1073.68	1059.49	688.718	404.057	702.474	1176.83	3058.89	6084.72	5652.55	4763.06	5700.56	9216.18	23323.4	18204	2023.21	1495.62	1266.97	362.432	559.064	432.15	616.976	462.343	210.58	836.855	879.331	355.299	1266.63	190.05
MY_4	1															2025.07	1699.9	16511.8	1755.58	4172.81	3186.87	3003.05	12001.9	8794.95	16792.7	23502.9	9447.56	25325.3	4685.87	1598.71	2716.94	3169.21	1940.24	3024.23	1399.66	2907.45	2584.53	1542.69	598.097	1394.37	944.172	1076.74	375.351	661.931	1365.9	1984.47	925.291	6292.5	5328.59
MY_5	1													1010.1	572.549		1366.41	1157.56	911.167	1507.79	2258.07	3311.62	2893.14	5127.74	4956.5	10806.9	6648.02	5419.35	2999.19	4140.75	4179.11	3693.3	1163.49	838.949	1338.47	1070.4	1454.22	1337.46	4785.35	853.79	1152.54	922.95	927.126	1806.65	1313.84	1145.53	676.766	1782.37	938.24
MY_6	1																2098.3	1374.21	14225.8	2449.92	4769.94	3349.34	5261.66	3895.35	7942.17	14132.4	14808.5	9677.44	9927.05	9149.82	14027.1	11853.7	4116.86	1353.85	3480.46	2701.52	2019.54	1111.04	1547.71	1605.53	2501.95	2772.33	1042.37	4111.43	1881.46	906.954	1536.36	3801.76	1330.87
MY_7	1																639.953	2462.72	886.932	1887.68	2328.65	7139.93	6242.27	5154.71	4543.62	2341.97	1192.46	771.583	1841.18	3197	3101.53	13990.4	2387.64	4611.12	3782.44	1897.55	2605.74	1041.91	468.239	946.423	931.828	1190.75	1217.86	2740.58	585.493	222.564	2673.2	700.226	571.716
FO_1	2							3773.11	2387.1	8080.62	2422.45	1214.79	2731.14		690.64	1541.66	765.902	1323.63	1788.31	2001.83	3336.22	4414.74	3673.55	1995.36	2374.38	1222.67	772.138	1819.49	3998.7	2234.83	2972.86	2238.06	2502.12	2588.39	2817.1		2399.19	3472.6	5493.98	1203.81	5074.29	6312.88	4259.59	1481.26	1531.4	1073.6	5334.93	2818.6
FO_2	2									776.699	3175.36	1654.72	541.85	793.041	2323.33	332.529	1527.71	800.007	576.327	815.465	724.355	1107.38	1970.22	1215.1	2050.62	1848.5	5644	2384.09	2911.75	4757.05	2282.9	6609.26	13432.5	3825.05	2035.93	8501.28	1173.31	1198.4	934.066	2402.17	585.541	351.156	293.125	628.929	209.269	422.004	548.558	216.29	701.668
FO_3	2														1147.86	3822.96	1141.01		1142.92	1512.83	1971.71	1383.71	2161.41	2938.28	2435.03	2706.85	7367.41	2175.77	1768.57	1266.59	1523.66	1990.08	1763.22	2231.45	1888.51	2187.1	3114.7	1837.44	1946.57	1812.48	1258.85	1634.69	876.594	3071.66	1555.08	1087.84	979.445	1367.35
FO_4	2	753.556	1103.36	1637.85	395.726	451.206	594.633	747.454	812.778	996.51	705.99	983.12	826.344	1147.84	1185.56	801.468	599.05	695.062	650.476	637.285	934.724	1117.25	1018.97	946.558	1018.85	1115.48	1425.63	1520.46	1313.61	2118.52	1501.63	1571.9	2932.96	2147.01	969.439	1440.93	1869.74	933.147	938.534	1127.38	431.533		767.764		571.691	484.503
FO_5	2									445.172	641.445	844.293	505.841	828.865	1341.23	819.532	998.284	827.988	900.771	1689.83	2017.78	2235.83	3071.77	3663.89	3111.7	2972.16	1841.93	1622.32	1061.74	2136.91	1344.25	1345.07	1762.61	1324.02	2576.64	2606.62	695.546	775.709	937.815	465.913	2252.28	398.566	1404	999.666	139.242	1205.67	1905.18	1184.95	378.55
FO_6	2															1423.36	903.651	971.059	549.935	910.065	567.037	1858.35	1613.57	1801.07	5021.69	3070.68	2973.27	1659.98	3837.33	6262.87	6141.26	4825.28	5516.76	3255.01	4157.47	4196.02	1973.95	1431.36	1791.2	1489.42	602.669	1788.18	1533.72	1974.3	599.062	2910.89	1315.53	1711.02	1361.55
FO_7	2			2024.27	1822.64	1513.26	1446.91	3637.7	2863.33		3901.18	1093.42	1797.05	2232.31	5160.36	2775.89	4441.54	2868.69	4378.92	3411.59	3784.4	5242.68	4739.15	5723.78	5588.28	7579.9	3330.32	4456.35	6208.57	3536.07	5267.65	4341.47	2852.93	1749.01	1179.85	1199.96	1314.98	1384.67	1501.48	1493.06	2334.71	1963.54	606.356	1931.63	2565.93	1244.77	1837.84
MO_1	2				1434.74	2704.05			993.373	5884.62	1209.62	1441.11	961.222	1122.29	1832.42	2321.11	1246.42	1496.68	785.348	582.09	1317.18	1039.06	1201.17	1235.26	769.282	982.646	1947.53	653.648	3155.91	887.063	2165.43	6555.94	3381.92	3630.02	3241.02	6311.41	4405.27	5937.12	949.02	10324.7	3660.95	1511.04	466.547	1015.55	1068.16	5700.06	2438.52	339.928	180.07
MO_2	2	461.422		2233.17	1113.26		977.702	2495.54	1818.77	1433.92	1919.59	2329.97	808.605	1379.79	1393.56	2248.82	1803.1	2348.07	3032.77	3944.8	3069.66	3019.43	2109.31	2029.63	1306.67	1598.72	2369.38	1775.07	3015.18	1773.67	2744.14	1955.7	795.324	1712.99	1924.52	1519.11	1555.07	2173.42	1682.35		1648.42	2221.44	5772.98	3737.7	2755.32	5981.33	2742.13	2662.37	4823.74
MO_3	2									1443.72	1644.13	1543.16	3580.13	1399.47	2100.7	527.725	1838.25	1987.01	2898.28	3035.11	1910.43	2015.05	2172.29	1994.26	1330.76	2853.88	6989.95	13005.4	20935.7	18946.2	16999	9264.78	6344.39	2490.94	632.147	722.991	868.247	1207.14	1116.93	3569.02	3817.75	1318.89		6710.27	162.658	2676.62	952.456	2651.3	3283.89
MO_4	2			2945.33		714.533	220.578			1222.25	353.351	117.688	1037.91	1613.77	1151.12	2181.4	1156.22	1096.66	1430.17	923.655	1519.91	2176.33	1470.54	4669.43	7812.42	2724.86	6456.69	1568.31	4353.48	7694.92	8166.05	1963.17	1736.26	7606.78	5769.15	3357.71	6288.31	7174.8	2886.09	4471.57	2719.13	5241.07	4272.37	1221.87	6532.84	903.5	4811.24
MO_5	2										883.142	7530.66		4245.4	868.427	1907.16	671.855	503.12	2626.59	1122.75	879.127	3036.31	2608.98	3905.91	2811.79	7135.1	7034.98	8171.1	6622.42	5088.2	13524.3	5245.21	9105.45	7620.4	3938.87	3538.5	2766.46	1912.47	3980.36	3406.76	1895.43	1933.38	774.003	1412.12	1984.27	822.47	608.913	496.388	542.048
MO_6	2				1587.5			2836.2		1381.23	937.376	1086.25	2916.66		8284.29	2556.58	4404.61	460.281	670.483	517.816	883.056	1016.31	1037.58	1039.93	1128.79	1427.01	2309.9	3312.65	3561.82	2441.04	1933.44	3242.95	1287.24	1763.51	2857.03	2252.08	3913.28	1703.69	3739.43	5563.94	1132.6	2972.23	517.073	1161.03	722.817	2462.34	366.776	1574.09	1301.5
MO_7	2							914.826	3434.23		1619.91	1555.56	1012.81	3385.25	1130.78	1009.63	5819.76	2476.77	4184.96	879.534	582.534	1450.62	2527.5	2939.65	3037.53	4718.83	2757.9	3963.26	10994.7	4422.07	4536.45	3396.06	20890.2	14732.2	7341.13	6101.4	4371.72	3466.51	2055.56	1877.76	9634.08	940.619	1198.12	1052.99	3781.31	234.359	4333.22	6480.66	2573.74
Average Young		492.598	402.256	1961.32	718.409	434.893	764.146	582.398	302.506	643.749	585.658	1344.79	657.175	804.803	1069.15	1009.61	1328.95	2306.15	1909.49	1842.19	2208.1	3019.32	3913.19	3772.19	4826.04	5944.88	5896.37	7261.59	4728.29	5020.94	4525.47	5340.88	4154.5	3688.41	1957.43	1547.02	1461.13	1090.1	1425.92	806.823	805.935	1015.17	783.842	1308.86	1395.61	986.843	1451.62	1678.58	1469.52
Average Old		607.489	1103.36	2210.15	1270.77	1345.76	809.956	2400.81	2051.6	2407.19	1617.8	1782.89	1519.96	1814.8	2200.79	1733.56	1951.24	1373.46	1829.73	1570.33	1678.44	2222.36	2241.14	2578.44	2842.7	2996.95	3801.5	3434.85	5267.1	4540.43	5078.79	3896.06	5307.42	4048.34	2952.06	3379.62	2622.13	2472.03	2139.53	3016	2646.3	2199.05	1749.4	2030.69	1727.07	1943.57	2167.29	1954.81	1682.97
SD Young		#DIV/0!	#DIV/0!	#DIV/0!	#DIV/0!	#DIV/0!	348.572	168.301	117.164	170.26	8.95254	667.199	310.058	298.232	447.315	547.047	789.392	4130.6	3566.86	1044.78	1189.26	1969.64	3137.74	2602.55	4701.83	6343.89	4334.04	6636.22	3428.41	3623.97	3366.47	4457.13	5693.91	4402.46	1206.03	716.629	793.347	548.804	1497.31	460.906	561.231	688.113	468.872	1086.28	745.634	648.315	994.866	1760.29	1413.52
SD Old		206.57	#DIV/0!	548.665	552.783	1011.88	525.224	1307.93	1038.45	2671.86	1084.26	1886.69	1072.98	1149.45	2155.63	990.303	1665.52	801.744	1353.05	1124.35	1063.4	1301.56	1049.26	1460.91	2025.16	2107.89	2355.91	3336.71	5181.76	4598.48	4802.83	2363.34	5697.67	3671.9	1867.91	2331.79	1626.28	1926.36	1396.22	2639.61	2425.63	1753.03	1793.36	1658.77	1765.76	1847.72	1688.19	1763.93	1569.02
[truncated: 117 more columns]

## Sheet: ECR during Extension
									ECR DURING EXTENSION MOVEMENT
MEP	group	-230	-220	-210	-200	-190	-180	-170	-160	-150	-140	-130	-120	-110	-100	-90	-80	-70	-60	-50	-40	-30	-20	-10	0	10	20	30	40	50	60	70	80	90	100	110	120	130	140	150	160	170	180	190	200	210	220	230	240
FY_1	1	0.0323595	0.0134277		0.0371551	0.0102234	0.0604284	0.0253315	0.0628662	0.0202356	0.0224831	0.0151444	0.0234985	0.0479164	0.0193813	0.0552371	0.04281	0.0326556	0.108183	0.227367	0.249134	0.769883	0.469902	0.71247	0.850982	0.779633	0.586543	0.863555	0.471925	0.783845	0.324708	0.510714	0.446072	0.614187	0.811236	1.00159	1.03009	0.827331	0.491913	0.982639	0.899845	1.02481	0.663909
FY_2	1													0.153205	0.103912	0.070851		0.221678	0.267754	0.266524	0.427757	0.621788	0.620656	0.769876	0.478134	0.455179	0.520151	0.479586	0.954704	0.545653	0.540568	0.560365	0.420351	0.329056	0.271919	0.203785	0.379639	0.419977	0.381443	0.551726	0.390455	0.345767	0.498616	0.625802	0.581555	0.472499	0.544464	0.447203	0.387194
FY_3	1									0.154419		0.0636292			0.0878194	0.00961304	0.122299	0.260854	0.242268	0.418633	0.712086	0.920771	1.11286	0.987762	1.12368	1.05881	1.11454	0.90014	0.938822	0.852308	0.930712	1.05341	0.90609	0.89765	1.01154	0.917655	1.04304	0.888379	0.961356	0.931028	1.27345	0.820213	0.971629	0.908784	0.830209	0.884765	0.810762	0.849244	0.633357
FY_4	1							0.00671586		0.010527	0.00640797	0.0267029	0.0107975	0.0181629	0.0388716	0.0157178	0.168382	0.0953436	0.127921	0.160158	0.202527	0.23321	0.193278	0.23079	0.171621	0.197384	0.192046	0.161858	0.233434	0.170543	0.25425	0.23918	0.226056	0.253723	0.292921	0.226464	0.166914	0.195771	0.189305	0.176698	0.163667	0.203814	0.145155	0.151063	0.107934	0.178528	0.17792	0.228576	0.160064
FY_5	1											0.191956	0.314944	0.303303	0.383852	0.308516	0.184707	0.394746	0.436822	0.48275	0.472536	0.629608	0.792432	0.873007	0.654344	0.447044	0.312556	0.228472	0.10051	0.187656	0.113433	0.15981	0.266928	0.370699	0.378836	0.36451	0.277714	0.379638	0.393043	0.429729	0.235294	0.364227	0.452788	0.357019	0.459406	0.588107	0.293658
FY_6	1			0.0227442				0.0123702	0.0177002	0.0329634	0.0601196		0.0387527	0.0595093	0.189322	0.0714081	0.254881	0.545825	0.486917	0.670624	0.922022	0.86594	0.786685	0.89668	1.07787	0.652619	0.571615	0.767704	1.04703	1.20311	0.573586	0.731373	0.598501	0.614928	1.14889	0.534849	0.903702	0.758384	0.507595	0.628247	0.55387	0.606026	0.766663	0.550762	0.752619	0.524604	0.623736	0.528717
FY_7	1						0.124521	0.0990295				0.174256	0.0245779	0.0540161		0.0664244	0.0868721	0.180108	0.179663	0.298721	0.319481	0.464276	0.489363	0.597586	0.554177	0.397696	0.36171	0.194616	0.362975	0.360873	0.206254	0.141757	0.149844	0.197421	0.224612	0.174281	0.15413	0.172729	0.270632	0.209328	0.239059	0.22549	0.26508	0.283534	0.286945	0.237555	0.166784	0.176001	0.164722
MY_1	1															0.0106119	0.0256418	0.0491343	0.136506	0.331362	0.505124	0.658513	0.975182	1.17451	0.956627	0.43015	0.450688	0.159501	0.28145	0.22143	0.156885	0.47969	0.627723	0.452694	0.422889	0.388008	0.189827	0.200655	0.307774	0.145637	0.45171	0.288644	0.165143	0.249404	0.152833	0.228574	0.190737	0.240684	0.282927
MY_2	1														0.049336	0.0455779	0.0386104	0.0304057	0.0669143		0.390669	0.5334	0.660684	0.753683	0.720218	0.604554	0.580159	0.686993	0.677183	0.565147	0.635838	0.669768	0.560131	0.715983	0.800019	0.777245	0.615915	0.610167	0.637705	0.548189	0.505249	0.460183	0.696783	0.44939	0.583801	0.672965	0.62765	0.843052	0.529839
MY_3	1													0.0213623	0.0118495	0.0123234	0.0245942	0.0968317	0.261688	0.755195	1.0204	1.32271	0.976798	0.975058	0.731169	0.535256	0.487402	0.460952	0.565377	0.643161	0.449464	0.687105	0.285091	0.53921	0.677802	0.478225	0.657171	0.731586	0.505271	0.409393	0.644563	0.786744	0.767747	0.643215	0.811696	0.864605	0.742385	0.43106
MY_4	1															0.132751	0.435791	0.319977	0.322013	0.50291	0.441284	1.0436	1.27384	1.59392	2.02828	1.50574	2.17454	2.02687	1.76651	1.35685	1.02053	1.20913	1.34201	0.981607	1.99307	1.62339	1.63163	1.34596	1.31905	1.19962	1.2658	1.53827	1.52742	1.59158	1.11868	1.54944	1.20712	1.10476	1.5499
MY_5	1													0.0115967	0.0149536		0.174	0.0807685	0.13047	0.471493	0.37252	0.405951	0.67927	0.744858	0.624615	0.57312	0.461934	0.585977	0.724863	0.636333	0.630577	0.44088	0.612099	0.619044	0.595397	0.455719	0.595462	0.507164	0.860518	0.564629	0.467075	0.598469	0.504029	0.581334	0.466542	0.657364	0.4729	0.48279	0.623474
MY_6	1																0.174991	0.0727362	0.312082	0.579039	0.731498	1.1176	1.15564	1.23819	1.33864	0.961842	0.9578	0.851476	0.840199	0.515699	0.467986	0.589326	0.480872	0.668565	0.734678	0.522651	0.797635	0.761063	0.950596	0.978119	1.05315	0.939814	0.751882	0.654806	0.903983	0.422357	0.711121	0.55401	0.421046
MY_7	1																0.0694333	0.139511	0.398952	0.394608	0.829983	1.58914	1.74537	1.66594	0.986697	0.45209	0.994281	0.364298	0.457626	0.452658	0.38805	0.469613	0.32476	0.585477	0.499797	0.838928	1.11217	0.283402	1.44515	0.793791	1.36892	1.29797	0.913588	0.606796	0.980695	0.90579	0.61463	1.19446	0.501068
FO_1	2							0.0192281	0.0140394	0.0297547	0.0462374	0.0399774	0.0198364		0.0511187	0.0344465	0.0510266	0.0635442	0.113335	0.181275	0.243795	0.511895	0.524191	0.488835	0.466391	0.228537	0.200954	0.183853	0.295191	0.28878	0.308192	0.231856	0.229597	0.273038	0.102769		0.0817895	0.124818	0.0986977	0.174864	0.151821	0.151672	0.157411	0.0906884	0.143989	0.119019	0.124459	0.139771
FO_2	2									0.0119019	0.0735474	0.0147946	0.0108344	0.0384903	0.0558008	0.0665306	0.0909425	0.0594039	0.121446	0.318259	0.403566	0.595248	0.506829	0.649762	0.705496	0.536219	0.281187	0.280856	0.511107	0.414497	0.322142	0.167152	0.0989756	0.149042	0.271734	0.248567	0.312545	0.182599	0.252299	0.323239	0.243613	0.294585	0.232547	0.28792	0.199586	0.318566	0.35744	0.271915	0.281824
FO_3	2														0.135803	0.250854	0.124872		0.305309	0.314634	0.450693	0.50944	0.425732	0.453461	0.416806	0.322048	0.19185	0.275332	0.230424	0.154342	0.275856	0.349599	0.347349	0.330414	0.313983	0.258313	0.277354	0.265172	0.511389	0.349267	0.43306	0.287929	0.237338	0.303957	0.376952	0.36198	0.417587	0.40379
FO_4	2	0.0250244	0.0373091	0.0215161	0.0272391	0.0284565	0.0342592	0.0411991	0.0531792	0.0478635	0.0336004	0.0581359	0.0401066	0.0432789	0.0462923	0.0535314	0.0554345	0.0633776	0.0959797	0.121995	0.164181	0.188278	0.204847	0.21915	0.190971	0.218929	0.148163	0.208547	0.141254	0.137547	0.123407	0.154926	0.166049	0.148706	0.155488	0.155205	0.0902574	0.189057	0.158841	0.121155	0.183802		0.126191		0.264577	0.102924
FO_5	2									0.0894912	0.059768	0.127337	0.0766035	0.0942497	0.0549316	0.0626802	0.0779526	0.107441	0.155597	0.229747	0.286496	0.244966	0.318219	0.39831	0.495384	0.559688	0.395401	0.396695	0.337237	0.506895	0.213949	0.330685	0.208718	0.208482	0.15183	0.248771	0.205507	0.276848	0.204179	0.206658	0.175018	0.166881	0.19263	0.200108	0.202539	0.229809	0.228426	0.296857	0.133975
FO_6	2															0.28229	0.426484	0.359268	0.413169	0.51035	0.659435	0.802519	1.09195	0.906191	0.761721	1.0132	0.730494	0.548246	0.797542	0.877397	0.610163	0.677581	0.519937	0.848127	0.586639	0.582972	0.517376	0.541942	0.629695	0.474776	0.551444	0.518298	0.515052	0.716769	0.654986	0.520553	0.691663	0.446091	0.872435
FO_7	2			0.0184112	0.123742	0.0567643	0.030444	0.0228391	0.0576849		0.0320044	0.0225875	0.0690998	0.0556081	0.0582462	0.133437	0.161096	0.138529	0.262326	0.655825	0.681497	1.14498	1.13418	1.21766	0.868925	0.867549	0.640254	0.623516	0.662996	0.654239	0.674198	0.669543	0.775258	0.671525	0.763244	0.610423	0.698097	0.917801	0.487667	0.715314	0.60361	0.513255	0.709307	0.767081	0.673163	0.595085	0.374001
MO_1	2				0.0749997	0.045166			0.127111	0.453949	0.107717	0.0677126	0.0416627	0.113885	0.093387	0.198829	0.166415	0.282746	0.399022	0.600433	0.702246	0.645715	0.646058	0.536267	0.406166	0.602037	0.348664	0.366382	0.590566	0.344473	0.309521	0.46161	0.191899	0.285906	0.0605749	0.298684	0.330636	0.111584	0.247955	0.318045	0.211913	0.376682	0.233512	0.131138	0.0801023	0.14115	0.182086	0.165791	0.429084
MO_2	2	0.182882		0.310687	0.319537		0.437479	0.147247	0.230662	0.330309	0.145344	0.354525	0.142214	0.212594	0.412984	0.397034	0.232655	0.330134	0.497088	0.589899	0.470069	0.444494	0.500266	0.376164	0.359882	0.327763	0.435319	0.588539	0.43627	0.354867	0.42823	0.543554	0.289764	0.355991	0.380352	0.477942	0.358653	0.320856	0.291321		0.458687	0.38877	0.403449	0.356752	0.280006	0.38015	0.148163	0.159607	0.285189
MO_3	2									0.200366	0.507214	0.501364	0.408941	0.293154	0.536384	0.35314	0.412818	0.229648	0.605561	0.932259	0.624046	1.56286	1.43107	1.86611	1.95919	1.71639	2.1166	1.67982	1.44571	1.23085	1.7494	1.2858	1.61372	1.67685	2.04934	1.11786	1.17343	1.82012	0.992952	1.33864	0.80574	1.23738		1.38025	1.5947	1.46013	1.3617	1.84194	1.27564
MO_4	2			0.0604263		0.0173169	0.093689			0.0489092	0.0439453	0.0405884	0.262911	0.0461347	0.076523	0.0973311	0.153996	0.196937	0.466513	0.414391	0.637885	0.321445	0.339263	0.283762	0.182597	0.33249	0.252891	0.271155	0.299728	0.144481	0.150062	0.158978	0.18769	0.150451	0.156694	0.172835	0.126495	0.0852969	0.410181	0.339962	0.316348	0.455546	0.481824	0.3913	0.37186	0.361104	0.167856
MO_5	2										0.0854416	0.217753		0.03479	0.0332648	0.110219	0.102549	0.0389037	0.17109	0.124595	0.303402	0.554466	0.721987	0.705981	0.762581	0.764062	0.9328	0.877353	0.719442	0.704049	0.830466	0.766516	1.16473	1.08578	1.10974	1.05214	1.05025	0.938821	0.632588	1.15001	1.04787	1.02826	0.864659	1.38006	1.03903	0.497847	1.03412	0.839852	0.917249
MO_6	2				0.243414	0.266268		0.140686		0.283513	0.46007	0.215002	0.224464		0.35538	0.220275	0.261185	0.450849	0.532102	0.694648	0.611478	0.863919	0.820476	0.652658	0.641809	0.514438	0.810296	0.634704	0.665741	0.679914	0.829847	0.874918	0.708291	0.848642	0.719836	0.59765	0.711844	0.601297	0.466622	0.511783	0.719864	0.78391	0.640173	0.430579	0.919273	0.66111	0.756532	1.24636	0.655571
MO_7	2							0.0823975	0.203094		0.197601	0.0549316	0.0698853	0.0558472	0.0982173	0.15686	0.075844	0.12365	0.186546	0.264642	0.252408	0.388229	0.482354	0.507253	0.368141	0.475283	0.342598	0.319296	0.250401	0.430079	0.274932	0.165969	0.15761	0.175758	0.390049	0.341415	0.262456	0.32649	0.481724	0.300389	0.356036	0.412289	0.424556	0.3501	0.295841	0.192413	0.308187	0.31838	0.230264
Average Young		0.0323595	0.0134277	0.0227442	0.0371551	0.0102234	0.0924747	0.0358618	0.0402832	0.0545362	0.0296702	0.0943377	0.0825142	0.0836339	0.0999219	0.0726393	0.138693	0.180041	0.248439	0.427645	0.542645	0.798313	0.852283	0.94388	0.878361	0.646508	0.697569	0.623715	0.673044	0.606804	0.47806	0.567294	0.517609	0.560018	0.704543	0.607664	0.682503	0.5773	0.658668	0.610626	0.679435	0.678603	0.649317	0.58873	0.618223	0.629781	0.552605	0.590047	0.525359
Average Old		0.103953	0.0373091	0.10276	0.157786	0.0827943	0.148968	0.0755995	0.114295	0.166229	0.149374	0.142892	0.124233	0.0988032	0.154487	0.172676	0.170948	0.188033	0.308934	0.425211	0.463657	0.627032	0.653387	0.661541	0.61329	0.605617	0.559105	0.518163	0.527401	0.494458	0.507169	0.488477	0.475685	0.514909	0.515162	0.47406	0.442621	0.478765	0.419008	0.486469	0.447059	0.508882	0.401435	0.522054	0.5069	0.424417	0.473248	0.557305	0.564581
SD Young		#DIV/0!	#DIV/0!	#DIV/0!	#DIV/0!	#DIV/0!	0.0453203	0.0428267	0.0319372	0.0672193	0.0275677	0.0832246	0.130309	0.0994148	0.120686	0.0866185	0.115503	0.153448	0.131086	0.174298	0.256093	0.373867	0.392844	0.380476	0.445384	0.336225	0.500904	0.485524	0.428336	0.353498	0.27075	0.302776	0.310116	0.226062	0.464119	0.394306	0.434513	0.333719	0.391078	0.328765	0.41559	0.410842	0.362073	0.364191	0.316415	0.370106	0.297824	0.336809	0.397748
SD Old		0.111622	#DIV/0!	0.13993	0.120986	0.103677	0.194508	0.0575511	0.0878427	0.158403	0.163889	0.152807	0.12513	0.0870965	0.16642	0.115031	0.122404	0.133004	0.17441	0.244562	0.18896	0.370745	0.352557	0.43182	0.441639	0.397089	0.511468	0.389304	0.33503	0.310495	0.427661	0.336474	0.447301	0.455978	0.534639	0.314021	0.34568	0.475858	0.236763	0.371753	0.270656	0.323986	0.232527	0.427971	0.427597	0.346646	0.381969	0.541572	0.388361
iEMG	group	-230	-220	-210	-200	-190	-180	-170	-160	-150	-140	-130	-120	-110	-100	-90	-80	-70	-60	-50	-40	-30	-20	-10	0	10	20	30	40	50	60	70	80	90	100	110	120	130	140	150	160	170	180	190	200	210	220	230	240
FY_1	1	8.34106e-05	1.62125e-05		2.94876e-05	2.55585e-05	9.91725e-05	3.36385e-05	0.000127754	6.55023e-05	3.33924e-05	2.93846e-05	1.99661e-05	4.23667e-05	3.2959e-05	5.06883e-05	2.63571e-05	2.16862e-05	2.67384e-05	9.89542e-05	2.73379e-05	3.51906e-05	5.05406e-05	9.82051e-05	0.00010646	0.000325384	0.000410508	0.000581987	0.00106398	0.001232	0.000622213	0.0010086	0.000768844	0.000937652	0.000914282	0.000692382	0.000628922	0.00027771	0.000451708	0.00081769	0.000975972	0.00121138	0.000362143
FY_2	1													0.000207594	7.7858e-05	0.000134392		0.000105057	8.8787e-05	0.000152418	0.000133975	0.000117694	0.000188127	0.000181737	0.000384006	0.000447535	0.000765284	0.000878901	0.00161476	0.00113773	0.00173182	0.000927357	0.00104714	0.00132543	0.000671001	0.000789255	0.000826263	0.000663398	0.000183867	0.00038915	0.000289941	0.000282631	0.000443116	0.000682406	0.000506826	0.00073897	0.000687935	0.000642722	0.000695816
FY_3	1									6.72531e-05		9.05991e-05			6.19049e-05	2.44141e-05	6.56128e-05	0.000204636	0.00011553	0.00011232	0.000128508	0.000200554	0.000225497	0.000169136	0.000288976	0.000546932	0.00114975	0.0012999	0.00137826	0.0012486	0.001286	0.0013898	0.00114726	0.00136851	0.00146773	0.000882856	0.000671006	0.00105269	0.000903562	0.000663915	0.000996529	0.000709199	0.000585351	0.00117482	0.000967994	0.00105088	0.000912225	0.000850421	0.00117376
FY_4	1							1.84047e-05		1.03769e-05	9.75613e-06	1.10626e-05	1.0473e-05	2.23506e-05	1.58757e-05	1.26364e-05	1.17673e-05	1.58068e-05	1.55585e-05	1.839e-05	1.31835e-05	3.93426e-05	6.64172e-05	7.95293e-05	0.0002379	0.000206158	0.000304616	0.000310308	0.000252538	0.000187513	0.000200794	0.000271904	0.000200934	0.000384229	0.00027404	0.000191641	0.000186393	0.000403757	0.000289502	0.00017622	0.000185261	0.00014509	0.000173634	0.000161377	0.000237529	8.9035e-05	0.000250404	0.000226634	0.000121698
FY_5	1											0.000191689	0.000335433	0.000146404	0.000170096	0.000176356	0.000135097	8.59022e-05	9.93729e-05	0.000330418	0.000261449	0.000465469	0.000379275	0.000491628	0.000572631	0.000677009	0.000865546	0.00157574	0.000762331	0.000800947	0.000764452	0.00069262	0.000525661	0.000369433	0.00028011	0.000252246	0.000408861	0.00041948	0.000620119	0.000633063	0.000393986	0.000433378	0.000561319	0.000677388	0.000535813	0.000518694	0.000811194
FY_6	1			3.59917e-05				0.000181783	2.71225e-05	2.14118e-05	2.22397e-05		4.63842e-05	2.08664e-05	9.07789e-05	6.55809e-05	8.89599e-05	3.98828e-05	5.00832e-05	6.47921e-05	0.000133601	0.000265918	0.00025956	0.000657704	0.000390974	0.000843457	0.000872046	0.00112362	0.00148897	0.00160577	0.000695314	0.000900852	0.000416755	0.000615852	0.00130427	0.00109699	0.00139049	0.000456618	0.000654615	0.00052274	0.000651742	0.000743708	0.000801474	0.000753361	0.000539585	0.00122009	0.000844624	0.000446548
FY_7	1						9.42811e-05	5.49341e-05				0.000172368	0.00011725	7.43486e-05		0.000111517	0.00015032	0.00019702	0.000127251	0.00012023	0.000110172	0.000160269	0.000120205	0.000255962	0.000307051	0.000303662	0.000446098	0.000635217	0.0008455	0.000983376	0.000590651	0.000448459	0.000372722	0.00046229	0.000415055	0.000326877	0.000326539	0.000245233	0.000130289	0.000113345	0.000316071	0.000184896	0.000232862	0.000221843	0.000202456	0.000308376	0.000417989	0.000279842	0.000334351
MY_1	1															2.37414e-05	1.57069e-05	3.76265e-05	2.19391e-05	2.05834e-05	3.23949e-05	3.69784e-05	3.82994e-05	3.64217e-05	4.49798e-05	0.000155373	0.000302348	0.000641789	0.00118337	0.000885379	0.00113994	0.000990764	0.000486829	0.000270916	0.000306558	0.00012892	0.000414826	0.000743808	0.00120436	0.000511675	0.000708632	0.000704835	0.000370912	0.000479974	0.000530217	0.000408688	0.000430051	0.000753973	0.00058251
MY_2	1														2.77089e-05	4.93076e-05	4.1092e-05	3.48606e-05	1.93152e-05		1.50869e-05	4.39484e-05	3.51206e-05	4.10302e-05	0.000154969	0.000333227	0.000611271	0.00106599	0.000842609	0.0010375	0.000972258	0.000681995	0.000649978	0.00065103	0.000691128	0.000848237	0.000755545	0.000883179	0.0006086	0.000398728	0.000850343	0.000819042	0.000760918	0.000535056	0.000845858	0.000505872	0.000568485	0.000612402	0.000560347
MY_3	1													1.27792e-05	1.40001e-05	1.89126e-05	2.3295e-05	2.51909e-05	1.52874e-05	1.88158e-05	1.93629e-05	2.12714e-05	0.000100998	0.000113272	0.000463355	0.000683801	0.0016304	0.00195623	0.00167824	0.0012467	0.00110932	0.00127285	0.00140873	0.00103527	0.0007405	0.000548735	0.00100742	0.00071619	0.000613608	0.000832787	0.000942434	0.0007809	0.00116045	0.00103788	0.00104556	0.000860682	0.000949091	0.000611059
MY_4	1															0.000181599	0.000104713	0.000156746	0.000337994	0.000222721	0.000175896	0.000284769	0.000203212	0.000253744	0.000253577	0.000302286	0.000836837	0.0012279	0.00221816	0.00226271	0.00283054	0.00270671	0.00208832	0.00177384	0.00216266	0.00243493	0.00219921	0.00127825	0.00170293	0.00202316	0.00205003	0.00190684	0.00164132	0.00105243	0.00135992	0.00184288	0.00166148	0.00247476	0.00215841
MY_5	1													5.14984e-06	1.23978e-05		1.56468e-05	2.04306e-05	2.28238e-05	2.78453e-05	5.23298e-05	1.69826e-05	5.23757e-05	4.32587e-05	6.74734e-05	0.000310791	0.000426102	0.000545106	0.000953076	0.000701843	0.000684122	0.000771625	0.000813296	0.000724034	0.000844165	0.000681844	0.000624073	0.000428915	0.000245151	0.000576363	0.000619332	0.000562251	0.000693029	0.000822441	0.00037678	0.000691814	0.000529516	0.000661739	0.000626717
MY_6	1																0.000119296	4.89375e-05	5.67229e-05	5.95845e-05	0.000169932	5.85674e-05	4.94147e-05	0.000149366	0.000379669	0.000402701	0.000714445	0.000904541	0.0012429	0.000824764	0.00102591	0.000635865	0.000522789	0.000717383	0.000440616	0.000298181	0.000237361	0.000375626	0.000289005	0.00027894	0.000345477	0.000534717	0.00034668	0.000409405	0.000495979	0.000489147	0.000722458	0.000485407	0.000513454
MY_7	1																1.99081e-05	1.11167e-05	1.02088e-05	1.45768e-05	2.08808e-05	1.05835e-05	2.08682e-05	6.20963e-05	0.00042873	0.000610477	0.00136851	0.00179632	0.00251131	0.00197343	0.00104937	0.00123921	0.000524318	0.000325159	0.000376711	0.000524196	0.000758251	0.000117481	0.001068	0.000314666	0.000482768	0.00123693	0.000565508	0.00139806	0.00194238	0.00113464	0.00105863	0.00129053	0.0006597
FO_1	2							2.87394e-05	1.55499e-05	2.69317e-05	3.0518e-05	2.26211e-05	8.43048e-05		2.13061e-05	2.1025e-05	3.33737e-05	4.49028e-05	1.91318e-05	1.84215e-05	3.43814e-05	3.48064e-05	6.61996e-05	4.14023e-05	8.00073e-05	8.76048e-05	0.000169199	0.000371482	0.000182597	0.000153705	0.000161175	0.000177753	0.000141211	6.48945e-05	8.27614e-05		3.64569e-05	7.59428e-05	0.000108527	3.81161e-05	5.83265e-05	5.73298e-05	4.23278e-05	2.49747e-05	3.37871e-05	1.17874e-05	7.76684e-05	2.48718e-05
FO_2	2									2.32315e-05	9.7847e-05	3.35314e-05	3.68925e-05	0.000125809	4.87582e-05	9.23955e-05	7.73648e-05	7.51966e-05	6.34147e-05	9.51284e-05	7.31357e-05	7.98813e-05	9.55823e-05	8.92807e-05	0.000141779	0.000262112	0.000361838	0.000762004	0.000687233	0.00113788	0.000767216	0.000662562	0.000649056	0.000374456	0.000586837	0.00053921	0.000151211	0.000604042	0.000581727	0.000423455	0.000213022	0.000152929	0.000311798	0.000390724	0.000323919	0.000471774	0.000460561	8.09903e-05	0.000196177
FO_3	2														3.72829e-05	0.000104904	0.000221939		0.000138373	8.68632e-05	0.000145163	0.000180619	0.000162669	0.000162369	0.000299018	0.000312847	0.000321548	0.000611854	0.000534157	0.000399837	0.000223126	0.000236475	0.000161129	0.000119512	0.000254521	0.000483001	0.000347794	0.00035569	0.000223293	0.000186091	0.000103354	0.000183412	0.000154793	0.000203932	0.000230784	0.000361328	0.000271857	0.000252025
FO_4	2	4.31061e-05	4.42064e-05	4.28474e-05	3.71701e-05	3.21312e-05	6.58361e-05	4.9571e-05	4.28257e-05	3.85886e-05	3.71104e-05	5.1873e-05	5.57451e-05	3.88716e-05	3.19831e-05	8.1624e-05	5.87683e-05	7.12961e-05	6.49326e-05	6.51135e-05	6.60953e-05	7.6457e-05	6.91123e-05	0.000102857	9.1629e-05	0.000154062	0.000191598	0.000110838	0.000223075	0.000323663	0.00031886	0.000347159	0.000272971	0.000174919	0.00012066	0.000136575	5.85221e-05	0.000250482	8.42051e-05	0.000295099	0.000210888		0.000126578		7.55931e-05	0.000203072
FO_5	2									5.55544e-05	3.43779e-05	7.21939e-05	0.000127448	6.98355e-05	6.42204e-05	9.14755e-05	7.20611e-05	8.2156e-05	0.000106215	0.000136681	9.4949e-05	6.5992e-05	0.000136876	9.95595e-05	0.000205493	0.000203985	0.000248363	0.000373019	0.000464154	0.000441244	0.000545759	0.000569985	0.000341491	0.00045483	0.000344409	0.000362456	0.000381202	0.000290387	0.000164175	0.000211179	0.000124868	0.000140707	0.000176535	0.000209924	0.000262286	0.0004512	0.000208005	0.00026288	0.000237221
FO_6	2															0.000199617	0.00029886	0.000208648	0.000124932	0.000220545	0.000299304	0.000237464	0.000301396	0.000275325	0.000348965	0.000542017	0.00084271	0.00068892	0.000956806	0.0010681	0.000728364	0.000712218	0.000515511	0.000497946	0.000377889	0.000262389	0.000414546	0.000372878	0.000380576	0.000440501	0.000388224	0.000327044	0.000356119	0.000278814	0.0003745	0.000360653	0.000505789	0.000407086	0.000361929
FO_7	2			1.8537e-05	1.90929e-05	2.1808e-05	1.59878e-05	3.38699e-05	4.01354e-05		1.84902e-05	3.06607e-05	2.77643e-05	2.64295e-05	3.13028e-05	4.91747e-05	3.79705e-05	3.8281e-05	4.59024e-05	4.25425e-05	2.66077e-05	4.27785e-05	3.10265e-05	0.000114495	0.000274966	0.00042681	0.000550572	0.000834728	0.000618898	0.000726375	0.000577746	0.000623216	0.000482071	0.000538901	0.000272859	0.000325263	0.000446008	0.000345424	0.000500213	0.00020015	0.000353619	0.000543	0.000319833	0.000428277	0.000418304	0.000209076	0.000490036
MO_1	2				2.36763e-05	1.83487e-05			8.22533e-05	6.75201e-05	5.58699e-05	0.000137669	8.33149e-05	0.000204929	0.000139932	0.000200442	0.000262791	0.000186247	0.00024052	0.000121422	0.000225502	0.000129023	0.000163645	0.000305669	0.000344548	0.000821834	0.000868698	0.000743729	0.000729627	0.000336804	0.000286768	0.000726656	0.000470595	0.000510361	0.000337354	0.000256243	0.000478603	0.000314611	0.000401896	0.000191256	0.000523934	0.000233111	9.96042e-05	0.000169548	6.90385e-05	6.52192e-05	0.000639416	0.000522442	0.000130278
MO_2	2	0.00016998						7.77435e-05	0.000189705	0.000401269	0.000128836	0.000257526	4.43318e-05	0.000355405	0.000192654	0.000465355	0.000218595	0.000256245	0.000189748	0.000235568	0.000413751	0.000333047	0.000371292	0.000584235	0.000359488	0.000471017	0.000528798	0.000422226	0.000375552	0.000339741	0.000376529	0.000500713	0.000720253	0.000351795	0.000347886	0.000508397	0.000473734	0.000408176	0.000284428		0.000221969	0.000272668	0.000403577	0.000149464	0.000158165	0.000226167	0.000234871	0.000313377	0.000356818
MO_3	2									0.000210483	0.000192343	0.000197787	0.000310875	0.000124492	0.000376909	0.000351226	0.00038378	0.000257923	0.000377728	0.000295477	0.000226706	0.000293683	0.000289084	0.00039452	0.000243071	0.00037173	0.000712801	0.000768577	0.00275482	0.00263638	0.00306054	0.00154776	0.00157943	0.000947724	0.000306129	0.00122202	0.000854851	0.0011539	0.00106072	0.00163181	0.000696164	0.00123161		0.000319182	0.000142097	0.000685098	0.000549872	0.00146041	0.00105658
MO_4	2			5.3204e-05		2.98333e-05	4.37546e-05			7.62445e-05	1.68228e-05	8.82339e-05	8.31166e-05	5.75578e-05	0.000128191	4.23666e-05	6.52449e-05	4.67001e-05	3.81783e-05	6.8551e-05	0.000123146	0.000107277	0.000168947	0.000372267	0.000452682	0.000480646	0.0005878	0.000378855	0.000365126	0.000312079	0.000399305	0.000215923	0.000157446	0.000212288	0.000299482	0.000257069	0.000452977	0.000111752	0.000229399	0.000151706	0.000218658	0.000260668	0.000301073	0.000300975	0.000437821	0.000612516	0.000329987
MO_5	2										4.8723e-05	2.90048e-05		4.59671e-05	1.50254e-05	0.00021859	1.38711e-05	1.5435e-05	2.4254e-05	2.40125e-05	3.16112e-05	6.18717e-05	4.64163e-05	4.33225e-05	8.08701e-05	0.000212266	0.000433096	0.000916069	0.000619996	0.000987702	0.000710551	0.000641054	0.00105486	0.000798373	0.000573183	0.000578178	0.00114684	0.00106684	0.00174143	0.00155275	0.00139831	0.00106281	0.000602483	0.00105888	0.00111456	0.000706169	0.000504634	0.00090804	0.000782316
MO_6	2				0.000352334	2.1965e-05		9.51004e-05		0.000285392	0.000331807	0.000230622	0.000253774		0.000357563	0.000248912	0.000264536	0.0002591	0.000229146	0.000329592	0.000358614	0.000187374	0.000277799	0.000420836	0.000597966	0.000493515	0.000677277	0.00111838	0.00095754	0.000560724	0.00128475	0.000685582	0.000818435	0.0010722	0.00113903	0.00099493	0.0010447	0.000960705	0.00153243	0.00110359	0.000854618	0.00118734	0.000557507	0.000481246	0.000432619	0.0006462	0.00127601	0.000750086	0.000640632
MO_7	2							0.000104446	2.72751e-05		0.00016304	9.38797e-05	5.59616e-05	4.45557e-05	6.7768e-05	4.30679e-05	0.000228671	0.000137736	0.000183223	0.000118216	0.000121876	0.000120594	0.000141476	0.000120292	0.000151522	0.000203588	0.000339725	0.000342643	0.000392447	0.0004106	0.000512087	0.000170995	0.000312303	0.000201642	0.000349746	8.45911e-05	8.54166e-05	7.95135e-05	0.000106081	0.000156508	0.000321502	0.000302182	0.000263688	0.000385678	0.00031002	8.78143e-05	0.000348234	0.00027614	0.00045399
Average Young		8.34106e-05	1.62125e-05	3.59917e-05	2.94876e-05	2.55585e-05	9.67268e-05	7.21901e-05	7.74383e-05	4.1136e-05	2.17961e-05	9.90207e-05	0.000105901	6.64823e-05	5.59533e-05	7.7195e-05	6.29055e-05	7.17785e-05	7.19723e-05	9.70499e-05	9.24364e-05	0.000125538	0.000127851	0.000188078	0.000291482	0.000439199	0.000764554	0.00103883	0.00128829	0.00115202	0.00105019	0.000995614	0.000783826	0.000782931	0.000777774	0.000692664	0.000745369	0.000575881	0.00064038	0.00058946	0.000700609	0.000732557	0.000621337	0.000723573	0.000737454	0.000758444	0.000757237	0.000778003	0.000742676
Average Old		0.000106543	4.42064e-05	3.81961e-05	0.000108068	2.48172e-05	4.18595e-05	6.49117e-05	6.62907e-05	0.000131691	9.63155e-05	0.0001038	0.000105775	0.000109385	0.000116377	0.00015787	0.000159845	0.00012922	0.000131836	0.000132724	0.00016006	0.000139348	0.000165823	0.000223316	0.000262286	0.000360288	0.000488145	0.000603095	0.00070443	0.000702488	0.000710913	0.000558432	0.00054834	0.000451417	0.000385196	0.000462332	0.000455204	0.000456453	0.000528507	0.000506324	0.000406247	0.000458062	0.00028584	0.000338586	0.000313107	0.000364148	0.000453611	0.000478032	0.000468437
SD Young		#DIV/0!	#DIV/0!	#DIV/0!	#DIV/0!	#DIV/0!	3.45874e-06	7.45821e-05	7.11572e-05	2.95013e-05	1.18244e-05	8.15843e-05	0.000134951	7.3307e-05	5.16557e-05	6.32499e-05	5.06395e-05	6.79707e-05	8.65643e-05	9.41116e-05	7.78298e-05	0.000135294	0.000107364	0.000181962	0.000157389	0.000202827	0.000400221	0.000493254	0.000594028	0.000527334	0.000630354	0.0005835	0.000499729	0.000452707	0.000543779	0.000579795	0.000526788	0.000329222	0.000447947	0.000466642	0.00047426	0.000470597	0.000390713	0.000369838	0.000491565	0.000465317	0.000359674	0.000601684	0.000565335
SD Old		8.97134e-05	#DIV/0!	1.77954e-05	0.000163024	5.86703e-06	2.49781e-05	3.20822e-05	6.45251e-05	0.000135508	9.44542e-05	8.32321e-05	9.24708e-05	0.000102459	0.000123201	0.000130632	0.000120546	9.25682e-05	0.000103059	9.96574e-05	0.00012578	9.42958e-05	0.000106129	0.00016864	0.000151864	0.000195088	0.000230082	0.000276894	0.000636008	0.000636858	0.000734885	0.000354407	0.000400641	0.000308445	0.000256553	0.000327213	0.000347195	0.000357627	0.000535724	0.000549567	0.000364799	0.000418169	0.000169284	0.000250814	0.000269435	0.000238475	0.00029379	0.000419432	0.000304144
MEP/iEMG	group	-230	-220	-210	-200	-190	-180	-170	-160	-150	-140	-130	-120	-110	-100	-90	-80	-70	-60	-50	-40	-30	-20	-10	0	10	20	30	40	50	60	70	80	90	100	110	120	130	140	150	160	170	180	190	200	210	220	230	240
FY_1	1	387.954	828.235		1081.41	400	710.097	758.546	492.087	462.886	755.325	934.077	1119.75	993.383	790.252	913.875	1752.76	1398.87	4700.54	5887.08	13564	21944.8	14257.1	13617.4	15636.6	2942.5	2644.45	1803.3	536.963	708.986	542.943	595.568	637.36	914.181	903.004	1682.87	2018.3	3122.82	1149.93	1597.36	971.932	829.282	1833.28
FY_2	1													904.857	1334.64	1642.04		5498.4	5888.66	3836.86	9253.18	6361.68	13524	5551.85	1529.66	1189.12	1045.29	584.71	643.203	835.37	292.531	598.553	514.377	327.467	697.393	256.106	549.268	946.745	2719.49	2025.97	1593.37	2016.92	1872.5	1753.61	1165.85	670.103	909.381	859.858	803.955
FY_3	1									2296.09		702.316			1390.6	393.75	1821.43	1321.32	2526.96	5418.47	10276.5	14151	6095.06	8107.77	4772.64	2135.62	1015.66	896.314	683.751	701.483	762.119	860.973	883.587	792.621	843.887	1072.22	1647.37	994.097	1082.58	1616.81	1651.15	1226.06	1766.37	1150.88	957.119	951.865	947.878	1316.81	591.632
FY_4	1							364.898		1014.47	656.815	2413.79	1086.92	859.707	3148.59	1451.17	14032.5	7245.19	8433.15	16280.4	15875.6	8509.49	8248.56	4150.02	1449.62	1141.1	748.145	675.971	1130.09	1386.41	1430.6	1011.22	1367.52	731.067	1186.03	1409.92	1048.02	487.353	701.52	2021.38	955.855	1930.2	1007.19	1055.27	875.084	2005.14	782.904	1047.63	1332.27
FY_5	1											1001.39	1022.54	2439.31	3765.86	2450.63	3771.15	5915.12	15696.8	5757.34	2074.16	1946.94	2687.63	1951.32	1231.95	653.256	510.368	212.363	121.061	228.832	161.586	237.929	593.124	2765.36	1891.57	1942.81	2444.41	3711.78	894.166	701.472	2019.53	1127.06	1167.46	818.612	889.749	1293.84	402.469
FY_6	1			631.928				68.049	652.602	1539.5	2703.26		1804.9	2851.92	5429.19	1896.88	6034.82	12430	15580.8	14062	16840.4	4204.54	5146.49	1923.56	3065.25	711.936	860.799	713.958	918.246	853.875	1273.7	1070.48	1388.6	2030.45	1148.59	592.081	1429.49	1990.18	1224.83	2338.42	1633.96	1050.98	5652.35	841.203	1853.27	474.743	785.465	1184.01
FY_7	1						1320.75	1802.7				1010.95	209.619	754.16		595.778	797.95	982.103	1607.05	5020.34	3383.58	4093.46	5164.78	4101.09	2669.52	1582.36	847.958	341.662	465.373	391.025	374.698	465.231	503.757	527.535	606.291	570.173	673.798	942.972	2481.91	2110.7	809.037	1435.54	1413.92	1392.63	1939.6	812.71	419.045	696.986	597.069
MY_1	1															451.028	1632.52	3641.54	7682.13	18570.1	16184	25606.6	25755.6	36614	32110.7	3547.35	2743.02	243.273	221.257	264.427	695.702	603.24	2029.34	3167.71	2314.55	2830.63	813.137	483.825	1765.6	479.806	990.818	694.445	673.78	699.033	354.429	571.973	607.329	359.58	633.994
MY_2	1														1644.8	1318.15	904.784	1020.61	3632.77		31546.7	19863.5	21278	22791.1	9336.6	10162.5	1117.41	1038.34	995.947	609.223	666.554	1036.06	987.589	1348.52	1096.48	1209.12	1049.97	803.133	1221.47	1751.26	823.712	724.614	928.44	1042.26	700.918	1498.78	1262.13	2029.49	1041.44
MY_3	1													1671.64	862.33	690.691	1573.53	4983.12	19466.3	44576	61089.4	70514.4	28845.8	16296.3	2909.38	802.375	315.54	288.856	482.434	582.772	459.711	713.112	243.215	726.697	1221.35	1141.29	1029.7	1403.33	836.309	510.095	1067.86	1423.72	741.72	658.851	850.977	1127.72	830.822	970.656
MY_4	1															1901.96	4161.75	2041.37	841.842	2988.17	2508.78	6335.99	9114.71	11941.6	16345	5483.77	3289.28	1665.04	848.95	663.324	380.022	581.813	673.552	726.379	1615.86	882.413	933.222	1317.23	817.661	819.81	609.681	949.238	927.671	2122.66	816.997	1374.53	870.109	465.966	803.437
MY_5	1													2251.85	1206.15		13540.5	4197.6	7027.98	17886.9	32481	26801	26688.2	18846.1	13965.5	1996.1	1380.75	1251.08	808.834	1011.11	920.882	640.965	777.866	1020.65	806.114	758.498	1051.59	1227.26	3431.32	1088.88	886.583	1251.35	754.582	1328.52	1417.07	1151.71	1119.61	1019.06	994.826
MY_6	1																1929.61	2006.48	4788.12	12453.2	6500.57	27037.2	29225.2	13295.3	3730.87	4627.2	1548.31	3999.43	953.805	686.054	550.141	1043.82	938.83	3208.28	2043.78	4262.72	7304.9	5657.69	8351.96	5509.92	7183.32	3634.03	5088.97	1735.05	2169.32	839.674	1707.83	1665.8	872.325
MY_7	1																4120.9	15159.8	39558.5	30936.6	46181.5	178386	98481.8	51688.3	11014.7	742.076	728.232	349.604	246.22	643.091	474.6	660.966	1358.53	2692.86	5593.21	1679.55	7918.36	4315.62	2873.68	6656.72	5331.68	1382.77	2472.88	571.126	808.044	1126.1	714.081	1635.02	1954.28
FO_1	2							669.049	902.863	1433.98	1375.2	1767.26	235.294		3120.09	1645.57	2227.78	2051.22	6996.33	10609.2	9940.96	18575.1	13112.2	11622.2	7817.68	2910.28	1206.93	733.785	3623.49	3224.36	2746.57	1598.48	3461.9	4001.25	2367.39		2202.89	2603.37	2823.72	4769.97	1917.79	2844.18	4441.97	3173.67	4238.56	10097.1	7759.72	5619.63
FO_2	2									512.315	751.657	552.809	293.676	611.478	1326.82	733.014	1333.23	1509.88	2711.88	11016.5	11055.1	14681.9	5956.4	14627.1	22860.4	4432.61	742.711	514.579	15394	442.49	421.741	353.716	184.123	1120.68	720.043	533.712	3299.87	317.87	766.132	953.962	1466.51	2597.87	862.771	1001.87	766.155	1292.48	3086.99	3357.38	1436.58
FO_3	2														4086.79	2391.27	1225.95		2704.28	4526.85	3299.38	3620.35	3032.41	3640.1	1473.78	1112.65	623.415	506.223	592.961	499.632	2486.44	1760.89	2746.66	3887.42	2493.03	551.19	1313.79	957.34	2957.48	2735.54	5378.7	1625.28	2206.8	1458.72	2077.8	1383.26	1514.85	2152.51
FO_4	2	580.531	852.22	502.157	711.442	917.636	512.711	956.705	991.47	1350.34	944.705	1094.88	788.39	1227.13	1515.89	690.268	1062.78	1008.05	2002.41	2218.25	3193.36	4031.74	3896.95	3554.24	2222.26	2393.57	879.136	2024.63	801.5	523.693	429.551	484.226	639.872	1367.16	1457.07	1597.88	1582.51	720.39	2017.6	531.16	1202.87		1001.01		3500.02	498.46
FO_5	2									1571.47	1744.46	3114.91	860.29	1477.77	880.261	758.622	1162.37	1485.15	1922.25	1692.25	3039.49	4871.33	3123.28	4897.95	4458.32	2871.57	1915.94	1068.33	848.741	1413.62	509.739	725.497	655.779	660.603	709.9	1103.75	760.81	1228.06	1540.56	1238.94	1429.04	1555.16	1190.35	1539.83	781.785	522.363	1217.89	1128.76	592.216
FO_6	2															1422.15	1739.67	1732.72	3532.31	2615.5	2701.95	4515.67	3766.82	4052.3	2604.84	2027.28	934.181	1032.91	1153.39	827.173	1156.03	1095.84	1131.23	3520.81	1754.13	2339.39	1652.74	1740.86	1774.1	1270.15	1436.9	1854.68	1499.9	3034.8	1864.26	2037.48	1986.83	1197.58	2503.88
FO_7	2			1117.09	6481.03	3791.75	1877.95	885.917	1398.14		1601.32	744.305	2165.47	2275.59	2358.08	5931.55	6174.76	3984.29	6011.81	15831.5	32090.4	34099	43271.2	29042.5	4082.51	2609.08	1199.82	750.547	1989.91	1162.25	1235.63	1430.9	4187.91	1631.34	5207.19	3196.38	1760.01	3383.78	1124.19	3573.9	1966.35	1049.95	2371.38	2000.93	1848.88	2881.51	763.211
MO_1	2				3009.66	2461.54			1274.52	6723.16	1928	525.715	500.062	565.938	4100.35	1586.93	1259.43	3159.65	1564.58	4945.02	29383.1	17017.1	12492	2177.63	1990.86	1043.23	513.784	685.39	1130.41	2001.26	1300.78	896.134	1648.14	1886.98	648.999	3587.96	1523.68	371.118	731.346	2716.73	959.949	10463.8	3372.67	853.529	1064.21	3082.15	287.493	569.35	3293.6
MO_2	2	861.345		1004.44	516.465		595.769	1894.01	2920.35	885.051	2195.81	4567.45	5043.6	631.391	2777.03	1998.08	1451.13	2735.49	2743.93	5377.49	2069.33	1518.52	1357.55	892.049	1250.3	944.151	976.696	3170.52	1376.05	1919.9	2707.36	1699.86	402.309	1094.13	1152.25	1157.07	868.092	908.522	2286.09		3173.07	2381.97	4267.22	3318.85	2184.76	2032.39	630.827	509.312	799.257
MO_3	2									1717.2	2303.16	3828.87	1973.8	3742.32	2048.83	1265.95	1452.08	1201.9	2890.58	8816.92	16275.4	11360.2	20235.3	7268.13	10025.5	6196.53	3143.75	2569.66	582.031	629.659	598.118	948.543	1062.8	2165.45	6831.43	3273.11	1626.89	1551.14	1072.71	882.591	2748.31	1243.67		5706.15	11222.6	2759.07	3908.8	1638.62	1822.89
MO_4	2			1135.75		539.161	2141.24			629.149	2612.24	460.009	2242.31	787.048	604.837	2329.82	3946.36	5249.41	29143.4	9540	9789.54	4410.37	2850.13	886.26	610.641	731.784	540.539	860.657	854.836	640.052	1708.38	958.617	2844.73	756.636	719.183	857.008	383.531	786.756	2331.82	5494.3	1537.63	4129.39	2916.58	2341.7	942.836	1054.98	508.673
MO_5	2										1753.62	7938.55		756.846	2078.39	980.251	7393	2520.48	8238.61	7282.32	13150.8	19991.9	28325.6	28233.4	15082.6	13752.3	2249.68	1617.79	2544.03	811.81	1296.18	1694.93	1416.95	1576.43	2124.58	2767.5	2270.91	1193	393.274	1120.55	1337.42	1009.97	1461.86	1751.58	974.295	824.053	3681.75	1046.84	1176.59
MO_6	2				690.862	12122.4		1479.34		993.419	1391.95	2689.98	930.098		993.893	1013.47	1232.33	4571.2	4925.11	2813.79	1954.06	10242.3	6824.86	2984.49	1283.67	1433.72	1478.16	583.969	672.595	1826.77	708.755	1446.46	1197.87	1090.86	744.973	726.272	760.378	891.339	302.732	620.227	968.955	671.961	1338.69	987.882	2807.55	1529.89	602.457	1650.84	1318.51
MO_7	2							788.897	7446.15		1211.98	585.128	1248.81	1253.42	1448.51	3642.16	476.023	940.68	1159.79	2350.31	5260.77	6382.73	7173.8	6974.4	2506.84	4437.37	1270.14	1121.66	866.608	1512.92	545.246	1079.54	954.436	1782.89	2502.23	5122.33	4580.22	4158.92	9787.75	3679.19	2428.38	1779.96	2071.25	2267.91	1240.19	2191.14	2201.99	1333.05	707.621
Average Young		387.954	828.235	631.928	1081.41	400	1015.42	748.548	572.344	1328.24	1371.8	1212.5	1048.75	1590.85	2174.71	1246	4313.4	4845.82	9816.54	14128.7	19125.7	29696.9	21036.6	15062.6	8554.86	2694.09	1342.52	1004.56	646.866	683.284	641.842	722.852	921.232	1498.55	1569.15	1449.31	2136.54	1957.43	2110.89	2087.76	1894.89	1405.44	1878.65	1166.9	1138.34	1069.15	873.774	1104.24	962.523
Average Old		720.938	852.22	939.859	2281.89	3966.5	1281.92	1112.32	2488.92	1757.34	1651.17	2322.49	1480.16	1332.89	2103.06	1884.94	2295.49	2473.09	5467.66	6402.56	10228.8	11094.2	11101.3	8632.33	5590.74	3349.72	1262.49	1231.47	2316.47	1245.4	1275.04	1155.26	1609.62	1895.9	2102.31	2062.58	1756.17	1486.6	2136.39	2275.94	1996.56	2554.45	2230.96	2264.42	2536.71	2299.02	2165.5	1836.72	1516.79
SD Young		#DIV/0!	#DIV/0!	#DIV/0!	#DIV/0!	#DIV/0!	431.797	757.54	113.501	780.737	1154.13	683.025	566.367	829.44	1591	686.221	4472.49	4322.6	10250.5	12171.4	17608.7	46259.9	24262.2	14193.8	8723.7	2635.28	906.829	1002.82	314.013	296.138	360.464	248.41	473.33	1045.48	1270.59	1045.16	2379.65	1607.28	2004.31	1815.22	1926.39	753.75	1574.1	478.293	544.612	419.306	348.447	497.312	417.028
SD Old		198.565	#DIV/0!	297.51	2563.05	4739.63	847.775	473.774	2537.04	1908.31	554.991	2271.68	1383.08	997.945	1148.46	1421.65	2073.35	1404.66	7139.02	4245.96	9831.11	9027.34	12021.3	9320.65	6435.45	3384.84	738.556	821.862	3862.06	795.058	842.578	459.691	1221.66	1119.47	1830.2	1438.44	1101.93	1139.01	2364.15	1671.67	1173.54	2549.78	1198.75	1326.16	2712.47	2396.96	2079.14	1481.62	895.198
[truncated: 117 more columns]
